# Supplementary material for: Plasma metabolites with mechanistic and clinical links to the neurovascular disease cavernous angioma
Source: Commun Med (Lond). 2023 Mar 3;3:35. doi: 10.1038/s43856-023-00265-1 (PMC9984539; doi:10.1038/s43856-023-00265-1)
Supplement: Supplementary file 2 — Supplemental Data 1 [file 43856_2023_265_MOESM2_ESM.xlsx]

## Sheet: Sheet1
Supplemental Data 1: Mass Spectrometry Characteristics for Differential Metabolites
Compound Number	Host Microbiome Metabolomics Facility ID*	Ionization mode	Retention Time on C18 column - Bile Acids (min)	Retention Time on High Strength Silica column (min)	Theoretical m/z for [M+H]+	Observed m/z (+)	ppm error (+)	Theoretical m/z for [M-H]-	Observed m/z (-)	ppm error (-)
1	LysoPC 18:1	(+)	-	4.65	522.356	522.356	-0.19144	-	-	-
2	Urobilin	(+)	-	3.03	591.318	591.319	2.19847	-	-	-
4	LysoPE 16:0	(+)	-	4.41	454.293	454.293	-0.880489	-	-	-
5	Phenylalanylphenylalanine	(+)	-	2.93	313.155	313.155	-1.56472	-	-	-
6	Deoxycholic acid	(-)	15.33	-	-	-	-	391.285	391.286	2.14677
7	Linoleic Acid	(-)	-	7.15				279.232	279.233	2.86499
8	Hypoxanthine	(+)	-	0.82	137.046	137.046	-3.72138	-	-	-
9	DL-beta-Hydroxypalmitic acid	(-)	-	6.25				271.227	271.228	2.94955
10	LysoPE analog or putative LysoPE 18:2	(+)		4.18	478.293	478.293	-0.418154	-	-	-
11	Cholic acid	(-)	11.8	-	-	-	-	407.28	407.281	1.79238
12	Glycodeoxycholic acid	(-)	12.6	-	-	-	-	448.306	448.307	1.56143
13	Glycocholic acid	(-)	8.78	-	-	-	-	464.301	464.302	1.72302
14	Decanoyl-L-carnitine	(+)		3.2	316.249	316.249	-0.632414
15	LysoPE 18:1	(+)		4.61	480.309	480.309	-0.416399
16	Arachidonic acid	(-)		6.85				303.232	303.233	2.63823
17	Tauroursodeoxycholic acid	(-)	4.5	-	-	-	-	498.289	498.29	1.28439
18	cis-9-Hexadecenoic acid	(-)	-	6.63	-	-	-	253.217	253.217	2.05357
19	Bilirubin	(+)	-	3.21	585.271	585.271	-0.478411	-	-	-
20	LysoPC 16:0	(+)	-	4.45	496.34	496.341	1.22899	-	-	-
21	LysoPE 18:0	(+)	-	5.29	482.325	482.324	-0.912249	-	-	-
22	putative 7a-Hydroxy-3-oxo-4-cholestenoic acid	(+)	-	4.65	431.316	431.316	-0.463697	-	-	-
*Etiocholanedione was unable to be verified
