# Supplementary material for: Plasma metabolites with mechanistic and clinical links to the neurovascular disease cavernous angioma
Source: Commun Med (Lond). 2023 Mar 3;3:35. doi: 10.1038/s43856-023-00265-1 (PMC9984539; doi:10.1038/s43856-023-00265-1)
Supplement: Supplementary file 3 — Supplemental Data 2 [file 43856_2023_265_MOESM3_ESM.xlsx]

## Sheet: Sheet1
Supplemental Data 2. Nineteen plasma proteins were preselected based on previously defined relevance to cavernous angioma (CA) disease
Biomarker	Biological processes	References	Reported association to CA and to hemorrhagic neurovascular diseases
C-reactive protein (CRP)	Inflammation	Gao et al (2018)34 Hsuchou et al (2012)35	• Increased CRP plasma level is linked to CCM3 polymorphism. • CRP is related to blood brain barrier disruption, increasing vascular permeability.
Endoglin	Angiogenesis Endothelial permeability Inflammation	Tjakra et al (2019)36 Chen et al (2009)37	• Endoglin, the co-receptor of TGF-βRI, activates ALK1 signaling, which can lead to vessel destabilization. • Soluble endoglin promotes sporadic arteriovenous malformation formation by inducing cerebro-vascular remodeling.
Interferon gamma (IFNγ)	Endothelial permeability Inflammation	Bonney et al (2018)38 Girard et al (2018)39	• IFN-γ acts directly on the brain endothelium to induce blood brain barrier breakdown through a mechanism involving Rho kinase-induced junctional disorganization. • Increased plasma levels of IFNγ in CA patients may suggest a more aggressive clinical course.
Interleukins: IL-1β IL-6 IL-7 IL-10 IL-16 IL-17	Inflammation Immune response Angiogenesis	Koskimaki et al (2019)13 Lyne et al (2019)17 Girard et al (2018)39 Chen et al (2006)40 Numasaki et al (2003)41	• IL-7 and IL-16 were strong contenders in the differential transcriptome of laser capture microdissected human CA neurovascular units. • IL-10 inhibits lipopolysaccharide uptake, leading to metabolic reprogramming of macrophages post intracerebral hemorrhage, IL-10 signaling is elevated in peripheral plasma. • Lower plasma levels of IL-6 and higher plasma levels of IL-1β are observed in CA subje…
Soluble cluster of differentiation 14 (sCD14)	Inflammation	Girard et al (2018)39 Tang et al (2017)42 Choquet et al (2014)43	• sCD14 levels are lower in CA patients with a hemorrhagic event in the following year. • Polymorphisms of CD14 are associated with higher CA lesion burden in familial-CA disease.
Tumor necrosis factors (TNF)	Inflammation	Girard et al (2018)39 Pawlikowska et al (2004)44	• Increased TNFα plasma levels in CA patients are associated with aggressive disease course. • Homozygosity for the TNFα-308 GG genotype is associated with a greater risk of intracerebral hemorrhage in brain arteriovenous malformation.
Vascular endothelial growth factor (VEGF)	Angiogenesis Endothelial permeability	Girard et al (2018)39 Cunha et al (2017)45 Jung et al (2003)46	• Lower VEGF plasma levels are seen in CA subjects with a hemorrhagic event in the following year. • VEGF is directly associated to vasculogenesis and endothelial permeability.
Soluble toll-like receptor4 (sTLR4)	Inflammation	Oever et al (2014)47	• sTLR4 has an inhibitory effect on TLR signaling, which is upregulated in CA disease.
Lipopolysaccharide binding protein (LBP)	Inflammation	Tang et al (2017)42 Polster et al (2020)11	• LBP induce TLR4 and has direct link to gut-brain axis. • Increased LBP plasma levels between healthy non-CA subjects and CA patients.
Thrombomodulin Thrombospondin-1 (TSP-1) Thrombospondin-2 (TSP-2)	Angiogenesis Endothelial permeability	Lopez-Ramirez et al (2019)48 Lopez-Ramirez et al (2017)49 Lawler et al (2012)50	• Thrombomodulin is increased in both the human CA lesions and peripheral plasma of CA patients. • TSP-1 and TSP-2 inhibit angiogenesis through direct effects on endothelial cell migration, proliferation, survival, and apoptosis and by antagonizing the activity of VEGF.
Angiopoietin-1 (Ang-1) Angiopoietin-2 (Ang-2)	Angiogenesis Endothelial permeability Inflammation	Yu et al (2020)51 Zhou et al (2016)52	• Ang-1 directly antagonizes vascular hyperpermeability by promoting interendothelial cell–cell stability and regulating anti-adhesive and anti-inflammatory effects. • Endothelial exocytosis of angiopoietin-2 resulting from CCM3 deficiency contributes to CAs.
