# Supplementary material for: Plasma metabolites with mechanistic and clinical links to the neurovascular disease cavernous angioma
Source: Commun Med (Lond). 2023 Mar 3;3:35. doi: 10.1038/s43856-023-00265-1 (PMC9984539; doi:10.1038/s43856-023-00265-1)
Supplement: Supplementary file 4 — Supplemental Data 3 [file 43856_2023_265_MOESM4_ESM.xlsx]

## Sheet: Fig2A. CCM
PTID	Condition	10140	65104	221493	222528	301590	440114	445638	3035026	5280450	5280819	9547069	9848818	16081932	53480926	135398638
P-53	CCM	0	0	0	0	0	0	0	0.00613929	0	0	0.00111282	0	0	0.0138065	0
P-13	CCM	0	0	0	0	0.00154819	0.000385079	0.000862323	0.000557769	0.000775598	0	0.00383836	0	0	0.0164477	0.000521448
P-57	Healthy controls	0.00150727	0	0	0	0.000565276	0.00139272	0	0.00908636	0	0	0.0033247	0	0	0.0274805	0.00049345
P-26	CCM	0	0	0	0	0.00130756	0.000657326	0.000752943	0.00106243	0.00417647	0	0.00211075	0	0	0.00565442	0
P-30	CCM	0.000616961	0	0	0	0.0014552	0	0.000843807	0.0037136	0.00315065	0	0	0	0	0.00383311	0
P-18	CCM	0.00246819	0	0	0	0	0	0	0.00632125	0.00332464	0.000681152	0	0.000691421	0	0.0228863	0.00139394
P-29	CCM	0.000827304	0	0	0	0.00274959	0	0.00135491	0.00214889	0.00102224	0	0.00198027	0	0	0.00725719	0.000630065
P-44	CCM	0	0	0.000729758	0	0	0	0	0.00272881	0.00123504	0	0.00235546	0	0	0.0146424	0.000812104
P-31	CCM	0.00049583	0	0.000452749	0	0	0.000642893	0	0.00319572	0.000816104	0	0.00263162	0	0	0.0116879	0.000736831
P-47	CCM	0	0	0	0	0.00117394	0.0016204	0	0.00187176	0.00405423	0	0.000737308	0	0	0.00567456	0.00138632
P-51	CCM	0.00121291	0	0	0	0	0	0	0.002126	0	0	0.00142643	0	0	0.00492684	0
P-12	CCM	0.00261704	0	0.00114883	0	0.00122251	0	0.00086743	0.00397393	0.00510973	0	0	0	0	0.0113488	0.00070901
P-45	CCM	0.000525624	0	0	0	0.00136707	0	0.000704873	0.000755761	0.00552712	0.00049293	0.00197208	0	0.000912942	0.00959912	0.000515965
P-25	CCM	0.00189146	0	0	0	0.00146834	0	0.000799812	0.00859306	0	0	0.00266608	0.000626979	0	0.00395348	0.000811816
P-34	CCM	0.00240644	0	0	0	0.00162801	0	0.000913633	0.00551695	0.00402208	0	0.000693627	0.000814883	0	0.0125535	0.0013048
P-40	CCM	0.00279592	0	0	0	0.000362615	0.000446024	0	0.00631186	0.000425913	0	0.000812872	0	0	0.00609263	0.000530475
P-8	CCM	0	0	0	0	0.000625635	0.000640049	0	0.000698522	0.00214349	0	0	0	0	0.00598802	0.00152178
P-35	CCM	0	0	0.00111471	0	0.000963792	0	0	0.00116668	0.00393029	0	0	0	0	0.00942905	0
P-48	CCM	0.0046389	0.000590754	0	0	0.000641149	0	0	0.00916244	0.00208334	0	0	0	0	0.0145419	0.00199464
P-1	CCM	0	0.000533523	0.000994389	0	0.00298319	0	0.00161814	0.000603374	0.000681506	0	0.00340981	0	0	0.0103572	0.00051966
P-55	Healthy controls	0.000368506	0	0	0	0	0.000394186	0	0.000854181	0.00111419	0	0.00123819	0	0	0	0.000561422
P-22	CCM	0.000818065	0	0.00103871	0	0	0	0	0.00360649	0.00168979	0	0	0	0	0.018717	0.00135593
P-4	CCM	0	0	0	0	0.00187823	0	0.000933975	0.000796535	0.00777683	0	0	0	0	0.000688724	0.00115644
P-60	Healthy controls	0	0	0	0	0	0	0	0.00102712	0.000561734	0	0.00248634	0	0	0.00747364	0.00177337
P-61	Healthy controls	0.000391395	0	0	0	0.000399601	0	0	0.00141552	0	0	0.00227559	0	0	0.0124456	0.00156964
P-62	Healthy controls	0.000540034	0	0	0	0.00144929	0	0.000866623	0.00208672	0	0	0.0019017	0	0	0.00481769	0.000851561
P-63	Healthy controls	0	0	0.00201109	0.000675424	0	0	0	0.0015698	0.00171255	0.00345052	0.00257518	0	0	0.00517258	0.00144241
P-64	Healthy controls	0.000923346	0	0	0	0.000827659	0	0	0.00344315	0.00315459	0	0	0	0	0.0060547	0.00136157
P-65	Healthy controls	0	0	0	0	0	0	0	0.00168838	0.000560668	0	0.0032519	0	0	0.00685023	0.000459402
P-66	Healthy controls	0.000588258	0	0	0.000346767	0.000574022	0	0.000887092	0.00289752	0.00420112	0.000938529	0.00276211	0	0	0.0142434	0.00132975
P-67	Healthy controls	0	0	0	0	0.00207208	0	0.00100751	0.00130823	0.00250455	0	0.0009478	0	0	0.00455819	0.000266911
P-68	Healthy controls	0	0	0	0	0.00107603	0	0.000314073	0.00195176	0	0	0.00371913	0	0	0.0149878	0.00135249
P-69	Healthy controls	0.000648493	0	0.0024504	0.00103347	0.000912125	0	0	0.00135088	0.00185614	0	0.00176594	0	0	0.00615804	0.00204393
P-70	Healthy controls	0	0	0	0	0	0	0	0.00211029	0.00172084	0	0.00127696	0	0	0.00529399	0.000979721
P-58	Healthy controls	0.000837955	0	0	0	0	0.000864139	0	0.00477878	0.000954346	0	0.00255279	0	0	0.0243384	0.000617259
P-10	CCM	0	0	0	0	0	0	0	0.0128555	0.00242393	0	0.00132206	0.00106218	0	0.0100919	0.000726536
P-46	CCM	0.000501715	0	0	0	0.000920143	0	0	0.00139269	0.00363795	0	0	0	0	0.0124961	0
P-39	CCM	0.00069055	0	0.000660394	0.00051408	0.00172926	0	0.000993663	0.00224458	0.0058897	0	0	0	0	0.00590339	0.00175782
P-36	CCM	0	0	0.00157658	0.000733361	0.000486696	0	0	0.00147204	0.00183003	0	0.000750437	0	0	0.0198325	0
P-15	CCM	0.000665334	0	0	0	0.000710145	0	0.000464149	0.000984636	0	0	0.00284136	0	0	0.0105508	0.000644465
P-24	CCM	0.00180904	0	0	0	0.000454487	0	0	0.00911815	0.00159897	0	0.00232199	0	0	0.0121652	0.000783173
P-50	CCM	0.000524817	0	0	0	0	0.000408902	0	0.00202452	0	0	0.00548494	0	0	0.0133394	0.000687889
P-19	CCM	0.00377798	0	0	0.000905135	0.0010631	0	0.000608184	0.00682708	0.00257708	0	0.00197391	0	0	0.00969599	0
P-54	Healthy controls	0	0	0	0	0.000754373	0.00103427	0	0.00112464	0	0	0.00173617	0	0	0.00411818	0.00130443
P-9	CCM	0.000574699	0	0	0	0.00156731	0.000558189	0.000887077	0.00189376	0.000787436	0	0.00249184	0	0	0.0187266	0.000548261
P-6	CCM	0.000807988	0	0.000836469	0	0.000587936	0	0	0.00113825	0.00198899	0	0.00152405	0	0	0.00582057	0
P-20	CCM	0.00153634	0	0	0	0.000722072	0	0	0.0024229	0.00319215	0	0.00263205	0	0	0.0180929	0.000797623
P-14	CCM	0.000841339	0	0	0	0	0	0	0.00435434	0.00244242	0	0.00235888	0	0	0.0141127	0.00111663
P-27	CCM	0.0010154	0	0	0.000452229	0	0	0	0.00192688	0.00182703	0	0.00188471	0	0	0.0117583	0
P-52	CCM	0.000895571	0	0	0.000530652	0.00077323	0	0.000465189	0.00370167	0.00284084	0	0.00378817	0	0	0.0167038	0.00057958
P-11	CCM	0.00204732	0	0.00294777	0.00168638	0	0	0	0.0183516	0.00306596	0	0	0	0	0.0168485	0.00075427
P-3	CCM	0.000939708	0	0	0	0	0	0	0.00561658	0.000682762	0	0.00221765	0	0	0.0153879	0
P-5	CCM	0.0113498	0	0	0	0	0	0	0.0397992	0	0	0.00299586	0	0	0.0143823	0.00169449
P-56	Healthy controls	0	0	0.00153432	0	0	0.000862249	0	0.000918602	0	0	0.00406191	0	0	0.0103038	0
P-59	Healthy controls	0.000946121	0	0.0121994	0.00825266	0.00137146	0	0.000681736	0.00424644	0.00621304	0	0.000652071	0	0	0.00224425	0.00157399
P-43	CCM	0.000615952	0	0.00169235	0.000621384	0.000936364	0	0.000599091	0.00206503	0.00471582	0	0	0	0	0.00800231	0.000889685
P-42	CCM	0.0092156	0	0.0017782	0.000672147	0	0	0	0.0131685	0.000673402	0	0.00354257	0	0	0.0120695	0.000440071
P-33	CCM	0.000352791	0	0	0	0.00125913	0	0.000699364	0.00132906	0.000508317	0	0.00107092	0	0	0.00438799	0.00139069
P-21	CCM	0	0	0	0	0.00200917	0	0.00123379	0.00263507	0	0	0.00253438	0	0	0.00855337	0
P-32	CCM	0.00183772	0	0	0	0.00109125	0	0	0.00217812	0.00340907	0	0.00218252	0	0	0.00793014	0.000825981
P-23	CCM	0.00145224	0	0	0	0	0	0	0.00362191	0	0	0.00312888	0	0	0.0233766	0.000509411
P-16	CCM	0.000791457	0	0	0	0.00357347	0	0.00190843	0.00213075	0.00848077	0	0.00217941	0	0	0.00958569	0.000525948
P-7	CCM	0	0	0.000792741	0	0.00131123	0	0.000567738	0.00102922	0.00563184	0	0.000621021	0	0	0.0123104	0.000616134
P-38	CCM	0.0105663	0	0	0	0.00060934	0	0	0.0150443	0.00212049	0	0.00057438	0	0	0.0198389	0.00144929
P-49	CCM	0.000776825	0	0	0	0	0	0	0.00233436	0.00182111	0	0.000535869	0	0.00369277	0.0190836	0.00111078
P-41	CCM	0	0	0	0	0.00134034	0.000727901	0	0.0013198	0.00352369	0	0.00290543	0	0	0.0116322	0.000691589
P-28	CCM	0	0	0	0	0.00181346	0	0.00083013	0.000526341	0	0	0.000869216	0	0	0.00452814	0.00297103
P-2	CCM	0.00107695	0	0	0	0.00142637	0.000681196	0.000807457	0.00386198	0	0	0.00183669	0	0	0.00743898	0
P-17	CCM	0.00247115	0.0029514	0	0	0.000439506	0	0	0.00324477	0.00203448	0	0.00157577	0	0	0.00574249	0
P-37	CCM	0.000839689	0	0	0	0	0.000626873	0	0.00217019	0.000449206	0	0.00296794	0	0	0.0147289	0.00063084

## Sheet: Fig2B. CASH
PTID	Condition	444899	3035026	5280450	9547071
P-1	CASH	0.00139552	0.000603374	0.00157816	0
P-4	CASH	0.0018821	0.000796535	0	0
P-3	CASH	0.000566454	0.00561658	0.00409101	0
P-5	CASH	0.0007621	0.0397992	0	0
P-2	CASH	0.000865103	0.00386198	0.000997265	0
P-53	Non-CASH	0.000422646	0.00613929	0	0
P-13	Non-CASH	0.00120482	0.000557769	0.00333731	0.000531322
P-26	Non-CASH	0.00107023	0.00106243	0.00732731	0
P-30	Non-CASH	0.00066174	0.0037136	0.00493761	0
P-18	Non-CASH	0.000818108	0.00632125	0.00132275	0.000688947
P-29	Non-CASH	0.00166419	0.00214889	0.00411656	0
P-44	Non-CASH	0.000466904	0.00272881	0.00335337	0.000462737
P-31	Non-CASH	0.000482786	0.00319572	0.00222023	0
P-47	Non-CASH	0.00117958	0.00187176	0	0
P-51	Non-CASH	0	0.002126	0.000742492	0
P-12	Non-CASH	0.00104283	0.00397393	0.000851299	0
P-45	Non-CASH	0.00100607	0.000755761	0.011928	0
P-25	Non-CASH	0.00125807	0.00859306	0.00254039	0
P-34	Non-CASH	0.0011489	0.00551695	0.000685289	0.000674414
P-40	Non-CASH	0.000467417	0.00631186	0.000999523	0
P-8	Non-CASH	0.000820548	0.000698522	0.0026438	0
P-35	Non-CASH	0.000808149	0.00116668	0.00444125	0
P-48	Non-CASH	0.000591239	0.00916244	0.000960145	0
P-22	Non-CASH	0	0.00360649	0.00119707	0
P-10	Non-CASH	0.000626514	0.0128555	0.00078379	0
P-46	Non-CASH	0.000591781	0.00139269	0.00301768	0.000646147
P-39	Non-CASH	0.000923103	0.00224458	0.0030532	0
P-36	Non-CASH	0.000615607	0.00147204	0.0017043	0.000614573
P-15	Non-CASH	0.00074289	0.000984636	0.00342067	0.000534343
P-24	Non-CASH	0.000681071	0.00911815	0.00230727	0.000446244
P-50	Non-CASH	0	0.00202452	0.00171682	0
P-19	Non-CASH	0.000735694	0.00682708	0.00253981	0
P-9	Non-CASH	0.00125164	0.00189376	0.00366991	0
P-6	Non-CASH	0.000443888	0.00113825	0.00683917	0.000320729
P-20	Non-CASH	0.00080978	0.0024229	0.00351983	0.000773835
P-14	Non-CASH	0.000713062	0.00435434	0.00243749	0
P-27	Non-CASH	0.000570342	0.00192688	0.00229195	0.000619337
P-52	Non-CASH	0.00114334	0.00370167	0.00191393	0.000504742
P-11	Non-CASH	0.000727621	0.0183516	0.00173962	0.000559975
P-43	Non-CASH	0.000765685	0.00206503	0.00459751	0
P-42	Non-CASH	0.000603764	0.0131685	0.000975195	0
P-33	Non-CASH	0.000577472	0.00132906	0.00218757	0
P-21	Non-CASH	0.00106339	0.00263507	0.0012293	0
P-32	Non-CASH	0.000861967	0.00217812	0.000688937	0
P-23	Non-CASH	0.000501844	0.00362191	0.00291413	0.000835877
P-16	Non-CASH	0.00162753	0.00213075	0.00187586	0
P-7	Non-CASH	0.000843507	0.00102922	0.00262589	0.000565487
P-38	Non-CASH	0.000815846	0.0150443	0.00177785	0.000669303
P-49	Non-CASH	0.000607004	0.00233436	0.0054778	0.00119891
P-41	Non-CASH	0.00092405	0.0013198	0	0
P-28	Non-CASH	0.000600721	0.000526341	0.000944654	0
P-17	Non-CASH	0.000660654	0.00324477	0.000799278	0
P-37	Non-CASH	0.000538547	0.00217019	0.00752188	0.000495693
