# Supplementary material for: Plasma metabolites with mechanistic and clinical links to the neurovascular disease cavernous angioma
Source: Commun Med (Lond). 2023 Mar 3;3:35. doi: 10.1038/s43856-023-00265-1 (PMC9984539; doi:10.1038/s43856-023-00265-1)
Supplement: Supplementary file 5 — Supplemental Data 4 [file 43856_2023_265_MOESM5_ESM.xlsx]

## Sheet: Bacteria_Reaction_Compounds
SpeciesName	OrthlogGene	Gene	Uniprot	Reaction1	Reaction2	InShotGunData
Bifidobacterium adolescentis	K01442	bad:BAD_0856	A1A1Q4	R05835	R02797		Cholid Acid
Bifidobacterium adolescentis	K01442	badl:BADO_0911	A0A076JMQ3	R05835	R02797		Cholid Acid
Bifidobacterium adolescentis	K01442	bado:BBMN23_0992	A0A0B5BL61	R05835	R02797		Cholid Acid
Bifidobacterium adolescentis	K00760	bad:BAD_0408	A1A0F6	R01132		A1A0F6	Hypoxanthine
Bifidobacterium adolescentis	K00760	badl:BADO_0413	A0A076JLG7	R01132			Hypoxanthine
Bifidobacterium adolescentis	K00760	bado:BBMN23_0439	A0A0B5BMY6	R01132			Hypoxanthine
Bifidobacterium adolescentis	K01239	bad:BAD_1486	A1A3I4	R01770			Hypoxanthine
Bifidobacterium adolescentis	K01239	bad:BAD_1153	A1A2K1	R01770		A1A2K1	Hypoxanthine
Bifidobacterium adolescentis	K01239	badl:BADO_1531	A0A076JPB8	R01770			Hypoxanthine
Bifidobacterium adolescentis	K01239	badl:BADO_1303	A0A076JNR0	R01770			Hypoxanthine
Bifidobacterium adolescentis	K01239	bado:BBMN23_1641	A0A076JPB8	R01770			Hypoxanthine
Bifidobacterium adolescentis	K01239	bado:BBMN23_1320	A0A0B5BIG3	R01770			Hypoxanthine
Bacteroides	K01442	bfs:BF9343_1433	Q5LF84	R05835	R02797		Cholid Acid, Hypoxanthine
Bacteroides	K01442	bfb:VU15_14395	A0A149N7X8	R05835	R02797		Cholid Acid, Hypoxanthine
Bacteroides	K01442	bxy:BXY_10230	D6D837	R05835	R02797		Cholid Acid, Hypoxanthine
Bacteroides	K01442	bcae:A4V03_14545	A0A1C7H271	R05835	R02797		Cholid Acid, Hypoxanthine
Bacteroides	K01442	bun:Bun01g_25460	A0A414INL9	R05835	R02797		Cholid Acid, Hypoxanthine
Bacteroides	K01442	bvu:BVU_2699	A6L3T7	R05835	R02797		Cholid Acid, Hypoxanthine
Bacteroides	K03783	bth:BT_1881	Q8A6K0	R02748	R01863		Cholid Acid, Hypoxanthine
Bacteroides	K03783	btho:Btheta7330_01131	A0A0P0FKI1	R02748	R01863		Cholid Acid, Hypoxanthine
Bacteroides	K03783	bfr:BF3453	Q64QN5	R02748	R01863		Cholid Acid, Hypoxanthine
Bacteroides	K03783	bfs:BF9343_3189	Q5LAA3	R02748	R01863		Cholid Acid, Hypoxanthine
Bacteroides	K03783	bfg:BF638R_3308	E1WUL6	R02748	R01863		Cholid Acid, Hypoxanthine
Bacteroides	K03783	bfb:VU15_15455	A0A081UG39	R02748	R01863		Cholid Acid, Hypoxanthine
Bacteroides	K03783	bhl:Bache_3176	E6SRL1	R02748	R01863		Cholid Acid, Hypoxanthine
Bacteroides	K03783	bxy:BXY_17750	D6CXH4	R02748	R01863		Cholid Acid, Hypoxanthine
Bacteroides	K03783	boa:Bovatus_02451	A0A139L443	R02748	R01863		Cholid Acid, Hypoxanthine
Bacteroides	K03783	bcel:BcellWH2_01482	A0A0P0FU05	R02748	R01863		Cholid Acid, Hypoxanthine
Bacteroides	K03783	bcac:CGC64_17335	A0A174TP44	R02748	R01863		Cholid Acid, Hypoxanthine
Bacteroides	K03783	bcae:A4V03_14860	A0A1C7H3Y9	R02748	R01863		Cholid Acid, Hypoxanthine
Bacteroides	K03783	bzg:C4H11_13755	A0A562URX9	R02748	R01863		Cholid Acid, Hypoxanthine
Bacteroides	K03783	bhf:C3V43_14180	A0A2R3MUU5	R02748	R01863		Cholid Acid, Hypoxanthine
Bacteroides	K03783	bun:Bun01g_17730	A0A4Y1VEP9	R02748	R01863		Cholid Acid, Hypoxanthine
Bacteroides	K03783	bvu:BVU_1602	A6L0S4	R02748	R01863		Cholid Acid, Hypoxanthine
Bacteroides	K00760	bth:BT_4386	Q89ZJ1	R01132			Hypoxanthine
Bacteroides	K00760	btho:Btheta7330_03713	A0A0N7IAL7	R01132			Hypoxanthine
Bacteroides	K00760	bfr:BF1119	Q64XA7	R01132			Hypoxanthine
Bacteroides	K00760	bfs:BF9343_0987	Q5LGH1	R01132			Hypoxanthine
Bacteroides	K00760	bfg:BF638R_1102	E1WQ74	R01132			Hypoxanthine
Bacteroides	K00760	bfb:VU15_04830	Q9XDI7	R01132			Hypoxanthine
Bacteroides	K00760	bhl:Bache_1425	E6SV48	R01132			Hypoxanthine
Bacteroides	K00760	bxy:BXY_35220	D6D261	R01132			Hypoxanthine
Bacteroides	K00760	boa:Bovatus_04639	A0A6N3V9R9	R01132			Hypoxanthine
Bacteroides	K00760	bcel:BcellWH2_04142	A0A0P0GK05	R01132			Hypoxanthine
Bacteroides	K00760	bcac:CGC64_08240	A0A174WWV8	R01132			Hypoxanthine
Bacteroides	K00760	bcae:A4V03_03235	A0A1C7GY22	R01132			Hypoxanthine
Bacteroides	K00760	bzg:C4H11_00575	A0A562VFZ9	R01132			Hypoxanthine
Bacteroides	K00760	bhf:C3V43_13940	A0A2R3MUN9	R01132			Hypoxanthine
Bacteroides	K00760	bun:Bun01g_16810	A0A174IKR4	R01132			Hypoxanthine
Bacteroides	K00760	bvu:BVU_1681	A6L0Z8	R01132			Hypoxanthine
Bacteroides	K01239	btho:Btheta7330_00264	A0A0P0EZX5	R01770			Hypoxanthine
Bacteroides	K01239	bcac:CGC64_02435	A0A4Q5IHD3	R01770			Hypoxanthine
Bacteroides	K01239	bcae:A4V03_16915	A0A1C7H378	R01770			Hypoxanthine
Faecalibacterium prausnitzii	K01486	fpr:FP2_03930	D4K3F5	R01244			Hypoxanthine
Faecalibacterium prausnitzii	K01486	fpa:FPR_05410	D4K7X5	R01244		D4K7X5	Hypoxanthine
Faecalibacterium prausnitzii	K03783	fpr:FP2_03890	D4K3F2	R02748	R01863		Hypoxanthine
Faecalibacterium prausnitzii	K03783	fpa:FPR_06940	D4K8A8	R02748	R01863	D4K8A8	Hypoxanthine
Faecalibacterium prausnitzii	K03784	fpr:FP2_09830	D4K4U6	R02748	R01863	D4K4U6	Hypoxanthine
Faecalibacterium prausnitzii	K03784	fpa:FPR_20750	D4KBR7	R02748	R01863	D4KBR7	Hypoxanthine
Faecalibacterium prausnitzii	K00760	fpr:FP2_16080	D4JYI0	R01132		D4JYI0	Hypoxanthine
Faecalibacterium prausnitzii	K00760	fpa:FPR_21670	D4KBZ9	R01132			Hypoxanthine
Odoribacter splanchnicus	K01058	osp:Odosp_0397	F9Z4Y0	R01317		F9Z4Y0	Arachidonate
Odoribacter splanchnicus	K01486	osp:Odosp_2731	F9Z4M4	R01244		F9Z4M4	Hypoxanthine
Odoribacter splanchnicus	K03783	osp:Odosp_3101	F9Z7P8	R02748	R01863	F9Z7P8	Hypoxanthine
Odoribacter splanchnicus	K00760	osp:Odosp_2093	F9Z987	R01132		F9Z987	Hypoxanthine
Enterobacter cloacae	K01058	enc:ECL_04974	A0A0H3CR78	R01317			Arachidonate
Enterobacter cloacae	K01058	eclg:EC036_42790	A0A421IJN6	R01317			Arachidonate
Enterobacter cloacae	K01058	ecli:ECNIH5_01135	A0A1Z3A3D9	R01317			Arachidonate
Enterobacter cloacae	K01058	eno:ECENHK_21285	A0A0P8J6Z3	R01317			Arachidonate
Enterobacter cloacae	K01058	eec:EcWSU1_04360	G8LKU6	R01317			Arachidonate
Enterobacter cloacae	K01058	esc:Entcl_4216	E3G3W7	R01317			Arachidonate
Enterobacter cloacae	K03784	enc:ECL_00796	A0A0H3CGE5	R02748	R01863		Hypoxanthine
Enterobacter cloacae	K03784	eclg:EC036_06290	A0A427KML5	R02748	R01863		Hypoxanthine
Enterobacter cloacae	K03784	ecli:ECNIH5_03245	A0A330G874	R02748	R01863		Hypoxanthine
Enterobacter cloacae	K03784	eno:ECENHK_03345	A0A145AHQ4	R02748	R01863		Hypoxanthine
Enterobacter cloacae	K03784	eec:EcWSU1_00596	G8LL71	R02748	R01863		Hypoxanthine
Enterobacter cloacae	K03784	esc:Entcl_3748	E3GAS8	R02748	R01863		Hypoxanthine
Enterobacter cloacae	K01486	enc:ECL_03425	A0A0H3CMY7	R01244			Hypoxanthine
Enterobacter cloacae	K01486	eec:EcWSU1_03026	G8LJQ6	R01244			Hypoxanthine
Enterobacter cloacae	K01486	esc:Entcl_1587	E3GCR8	R01244			Hypoxanthine
Enterobacter cloacae	K01486	esc:Entcl_3020	E3G2Z9	R01244			Hypoxanthine
Enterobacter cloacae	K00760	enc:ECL_00930	A0A0H3CF68	R01132			Hypoxanthine
Enterobacter cloacae	K00760	eclg:EC036_07570	A0A4Q8X184	R01132			Hypoxanthine
Enterobacter cloacae	K00760	ecli:ECNIH5_03855	A0A157HP29	R01132			Hypoxanthine
Enterobacter cloacae	K00760	eno:ECENHK_04065	A0A6G9B285	R01132			Hypoxanthine
Enterobacter cloacae	K00760	eec:EcWSU1_00743	G8LMV3	R01132			Hypoxanthine
Enterobacter cloacae	K00760	esc:Entcl_3601	E3G945	R01132			Hypoxanthine
Enterobacter cloacae	K09913	enc:ECL_01149	A0A0H3CGD7	R01863			Hypoxanthine
Enterobacter cloacae	K09913	eclg:EC036_09540	A0A0M7DTN7	R01863			Hypoxanthine
Enterobacter cloacae	K09913	ecli:ECNIH5_04745	A0A267WA70	R01863			Hypoxanthine
Enterobacter cloacae	K09913	eno:ECENHK_04910	A0A0N8M166	R01863			Hypoxanthine
Enterobacter cloacae	K09913	eec:EcWSU1_00910	G8LP90	R01863			Hypoxanthine
Enterobacter cloacae	K09913	esc:Entcl_3425	E3G7H0	R01863			Hypoxanthine
Enterobacter cloacae	K00087	esc:Entcl_2780	E3GD09	R01768			Hypoxanthine
Enterobacter cloacae	K13479	esc:Entcl_2781	E3GD10	R01768			Hypoxanthine
Enterobacter cloacae	K13480	esc:Entcl_2782	E3GD11	R01768			Hypoxanthine

## Sheet: Compounds_Pathway_Enrichment
# Input	ChemicalName	ChemicalID	CasRN	PathwayName		Condition	OverlapwithCCM	OverlapWithHealthy	OverlapWithPlasma	OvalapPlasmaEnriched	PathwayID	PValue	CorrectedPValue	TargetMatchQty	TargetTotalQty	BackgroundMatchQty	BackgroundTotalQty
glycodeoxycholic acid	Glycodeoxycholic Acid	D006002	360-65-6	Focal adhesion	#N/A	CASH&CCM&Famililal	Focal adhesion	Focal adhesion	KEGG:hsa04510		KEGG:hsa04510	6.05e-12	4.45e-09	11	115	199	43819
arachidonic acid	Arachidonic Acid	D016718		Allograft rejection	#N/A	CASH	Allograft rejection		KEGG:hsa05330	Allograft rejection	KEGG:hsa05330	2.59e-08	2.65e-05	6	214	37	43819
bilirubin	Bilirubin	D001663	635-65-4	Amoebiasis	#N/A	Aggressive	Amoebiasis		KEGG:hsa05146	Amoebiasis	KEGG:hsa05146	1.43e-17	1.25e-14	13	150	95	43819
arachidonic acid	Arachidonic Acid	D016718		Amoebiasis	#N/A	CASH	Amoebiasis		KEGG:hsa05146	Amoebiasis	KEGG:hsa05146	2.4e-08	2.45e-05	8	214	95	43819
tauroursodeoxycholic acid	tauroursodeoxycholic acid	C031655	14605-22-2	Amoebiasis	#N/A	CCM&Aggressive	Amoebiasis		KEGG:hsa05146	Amoebiasis	KEGG:hsa05146	1.09e-10	1.08e-07	9	165	95	43819
cholic acid	Cholic Acid	D019826	81-25-4	Amyotrophic lateral sclerosis (ALS)	#N/A	CCM		Amyotrophic lateral sclerosis (ALS)	KEGG:hsa05014		KEGG:hsa05014	4.15e-07	0.000362	5	128	51	43819
arachidonic acid	Arachidonic Acid	D016718		Arachidonic acid metabolism	Arachidonic acid metabolism	CASH	Arachidonic acid metabolism				REACT:R-HSA-2142753	5.64e-36	5.77e-33	22	214	60	43819
glycocholic acid	Glycocholic Acid	D006000	475-31-0	Focal adhesion	#N/A	CCM&Familial	Focal adhesion	Focal adhesion	KEGG:hsa04510		KEGG:hsa04510	6.66e-12	4.94e-09	11	116	199	43819
hypoxanthine	Hypoxanthine	D019271	68-94-0	Amyotrophic lateral sclerosis (ALS)	#N/A	CCM		Amyotrophic lateral sclerosis (ALS)	KEGG:hsa05014		KEGG:hsa05014	2.23e-12	4.55e-10	5	13	51	43819
bilirubin	Bilirubin	D001663	635-65-4	Arachidonic acid metabolism	Arachidonic acid metabolism	Aggressive	Arachidonic acid metabolism				REACT:R-HSA-2142753	6.25e-08	5.49e-05	6	150	60	43819
arachidonic acid	Arachidonic Acid	D016718		Arachidonic acid metabolism	Arachidonic acid metabolism	CASH	Arachidonic acid metabolism				KEGG:hsa00590	1.85e-31	1.89e-28	20	214	62	43819
cholic acid	Cholic Acid	D019826	81-25-4	Apelin signaling pathway	#N/A	CCM		Apelin signaling pathway			KEGG:hsa04371	3.46e-06	0.00302	6	128	138	43819
glycocholic acid	Glycocholic Acid	D006000	475-31-0	Leishmaniasis	#N/A	CCM&Familial	Leishmaniasis		KEGG:hsa05140	Leishmaniasis	KEGG:hsa05140	1.45e-06	0.00107	5	116	72	43819
bilirubin	Bilirubin	D001663	635-65-4	Cytokine-cytokine receptor interaction	#N/A	Aggressive	Cytokine-cytokine receptor interaction		KEGG:hsa04060	Cytokine-cytokine receptor interaction	KEGG:hsa04060	3.57e-18	3.13e-15	18	150	270	43819
arachidonic acid	Arachidonic Acid	D016718		Cytokine-cytokine receptor interaction	#N/A	CASH	Cytokine-cytokine receptor interaction		KEGG:hsa04060	Cytokine-cytokine receptor interaction	KEGG:hsa04060	4.84e-13	4.96e-10	16	214	270	43819
arachidonic acid	Arachidonic Acid	D016718		Focal adhesion	#N/A	CASH	Focal adhesion	Focal adhesion	KEGG:hsa04510		KEGG:hsa04510	8.02e-14	8.22e-11	15	214	199	43819
glycodeoxycholic acid	Glycodeoxycholic Acid	D006002	360-65-6	Osteoclast differentiation	#N/A	CASH&CCM&Famililal	Osteoclast differentiation		KEGG:hsa04380	Osteoclast differentiation	KEGG:hsa04380	1.2e-15	8.8e-13	12	115	129	43819
glycocholic acid	Glycocholic Acid	D006000	475-31-0	Osteoclast differentiation	#N/A	CCM&Familial	Osteoclast differentiation		KEGG:hsa04380	Osteoclast differentiation	KEGG:hsa04380	1.33e-15	9.89e-13	12	116	129	43819
cholic acid	Cholic Acid	D019826	81-25-4	Bile secretion	Bile secretion	CCM		Bile secretion			KEGG:hsa04976	1.49e-41	1.3e-38	23	128	71	43819
glycodeoxycholic acid	Glycodeoxycholic Acid	D006002	360-65-6	Pathways in cancer	#N/A	CASH&CCM&Famililal	Pathways in cancer		KEGG:hsa05200		KEGG:hsa05200	2.25e-17	1.65e-14	18	115	395	43819
tauroursodeoxycholic acid	tauroursodeoxycholic acid	C031655	14605-22-2	Cytokine-cytokine receptor interaction	#N/A	CCM&Aggressive	Cytokine-cytokine receptor interaction		KEGG:hsa04060	Cytokine-cytokine receptor interaction	KEGG:hsa04060	9.33e-06	0.00923	8	165	270	43819
arachidonic acid	Arachidonic Acid	D016718		Graft-versus-host disease	#N/A	CASH	Graft-versus-host disease		KEGG:hsa05332	Graft-versus-host disease	KEGG:hsa05332	4.93e-08	5.05e-05	6	214	41	43819
arachidonic acid	Arachidonic Acid	D016718		Hematopoietic cell lineage	#N/A	CASH	Hematopoietic cell lineage		KEGG:hsa04640	Hematopoietic cell lineage	KEGG:hsa04640	2.6e-08	2.67e-05	8	214	96	43819
cholic acid	Cholic Acid	D019826	81-25-4	cAMP signaling pathway	#N/A	CCM		cAMP signaling pathway			KEGG:hsa04024	2.06e-06	0.0018	7	128	198	43819
glycocholic acid	Glycocholic Acid	D006000	475-31-0	Pathways in cancer	#N/A	CCM&Familial	Pathways in cancer		KEGG:hsa05200		KEGG:hsa05200	2.64e-17	1.96e-14	18	116	395	43819
rumenic acid	9,11-linoleic acid	C046938	1839-11-8	Hematopoietic cell lineage	#N/A	CASH&CCM	Hematopoietic cell lineage		KEGG:hsa04640	Hematopoietic cell lineage	KEGG:hsa04640	2.21e-06	0.000628	3	12	96	43819
glycodeoxycholic acid	Glycodeoxycholic Acid	D006002	360-65-6	PI3K-Akt signaling pathway	PI3K-Akt signaling pathway	CASH&CCM&Famililal	PI3K-Akt signaling pathway		KEGG:hsa04151	PI3K-Akt signaling pathway	KEGG:hsa04151	1.22e-10	9e-08	12	115	341	43819
arachidonic acid	Arachidonic Acid	D016718		HTLV-I infection	#N/A	CASH	HTLV-I infection		KEGG:hsa05166		KEGG:hsa05166	2.47e-18	2.53e-15	20	214	256	43819
tauroursodeoxycholic acid	tauroursodeoxycholic acid	C031655	14605-22-2	Focal adhesion	#N/A	CCM&Aggressive	Focal adhesion	Focal adhesion	KEGG:hsa04510		KEGG:hsa04510	5.04e-09	4.99e-06	10	165	199	43819
arachidonic acid	Arachidonic Acid	D016718		Inflammatory bowel disease (IBD)	Inflammatory bowel disease (IBD)	CASH	Inflammatory bowel disease (IBD)		KEGG:hsa05321	Inflammatory bowel disease (IBD)	KEGG:hsa05321	3.37e-11	3.45e-08	9	214	65	43819
cholic acid	Cholic Acid	D019826	81-25-4	Cholinergic synapse	#N/A	CCM		Cholinergic synapse			KEGG:hsa04725	1.03e-06	0.000896	6	128	112	43819
glycocholic acid	Glycocholic Acid	D006000	475-31-0	PI3K-Akt signaling pathway	PI3K-Akt signaling pathway	CCM&Familial	PI3K-Akt signaling pathway		KEGG:hsa04151	PI3K-Akt signaling pathway	KEGG:hsa04151	1.36e-10	1.01e-07	12	116	341	43819
bilirubin	Bilirubin	D001663	635-65-4	Focal adhesion	#N/A	Aggressive	Focal adhesion	Focal adhesion	KEGG:hsa04510		KEGG:hsa04510	1.1e-10	9.67e-08	11	150	199	43819
arachidonic acid	Arachidonic Acid	D016718		Leishmaniasis	#N/A	CASH	Leishmaniasis		KEGG:hsa05140	Leishmaniasis	KEGG:hsa05140	1.18e-20	1.21e-17	15	214	72	43819
bilirubin	Bilirubin	D001663	635-65-4	HTLV-I infection	#N/A	Aggressive	HTLV-I infection		KEGG:hsa05166		KEGG:hsa05166	6.13e-12	5.37e-09	13	150	256	43819
rumenic acid	9,11-linoleic acid	C046938	1839-11-8	Leishmaniasis	#N/A	CASH&CCM	Leishmaniasis		KEGG:hsa05140	Leishmaniasis	KEGG:hsa05140	9.26e-07	0.000263	3	12	72	43819
cholic acid	Cholic Acid	D019826	81-25-4	Endocrine resistance	#N/A	CCM		Endocrine resistance			KEGG:hsa01522	2.59e-13	2.26e-10	10	128	95	43819
arachidonic acid	Arachidonic Acid	D016718		Malaria	#N/A	CASH	Malaria		KEGG:hsa05144	Malaria	KEGG:hsa05144	1.08e-10	1.1e-07	8	214	49	43819
glycodeoxycholic acid	Glycodeoxycholic Acid	D006002	360-65-6	Proteoglycans in cancer	#N/A	CASH&CCM&Famililal	Proteoglycans in cancer		KEGG:hsa05205	Proteoglycans in cancer	KEGG:hsa05205	1.78e-10	1.31e-07	10	115	203	43819
rumenic acid	9,11-linoleic acid	C046938	1839-11-8	Malaria	#N/A	CASH&CCM	Malaria		KEGG:hsa05144	Malaria	KEGG:hsa05144	6.78e-10	1.93e-07	4	12	49	43819
tauroursodeoxycholic acid	tauroursodeoxycholic acid	C031655	14605-22-2	HTLV-I infection	#N/A	CCM&Aggressive	HTLV-I infection		KEGG:hsa05166		KEGG:hsa05166	7.86e-18	7.77e-15	18	165	256	43819
arachidonic acid	Arachidonic Acid	D016718		NF-kappa B signaling pathway	NF-kappa B signaling pathway	CASH	NF-kappa B signaling pathway		KEGG:hsa04064	NF-kappa B signaling pathway	KEGG:hsa04064	3.95e-11	4.05e-08	10	214	94	43819
rumenic acid	9,11-linoleic acid	C046938	1839-11-8	NF-kappa B signaling pathway	NF-kappa B signaling pathway	CASH&CCM	NF-kappa B signaling pathway		KEGG:hsa04064	NF-kappa B signaling pathway	KEGG:hsa04064	9.7e-09	2.75e-06	4	12	94	43819
arachidonic acid	Arachidonic Acid	D016718		Osteoclast differentiation	#N/A	CASH	Osteoclast differentiation		KEGG:hsa04380	Osteoclast differentiation	KEGG:hsa04380	2.2e-29	2.26e-26	23	214	129	43819
rumenic acid	9,11-linoleic acid	C046938	1839-11-8	Osteoclast differentiation	#N/A	CASH&CCM	Osteoclast differentiation		KEGG:hsa04380	Osteoclast differentiation	KEGG:hsa04380	5.38e-06	0.00153	3	12	129	43819
cholic acid	Cholic Acid	D019826	81-25-4	ErbB signaling pathway	#N/A	CCM		ErbB signaling pathway			KEGG:hsa04012	2.14e-07	0.000187	6	128	86	43819
glycocholic acid	Glycocholic Acid	D006000	475-31-0	Proteoglycans in cancer	#N/A	CCM&Familial	Proteoglycans in cancer		KEGG:hsa05205	Proteoglycans in cancer	KEGG:hsa05205	1.94e-10	1.44e-07	10	116	203	43819
arachidonic acid	Arachidonic Acid	D016718		Pathways in cancer	#N/A	CASH	Pathways in cancer		KEGG:hsa05200		KEGG:hsa05200	1.6e-37	1.64e-34	38	214	395	43819
rumenic acid	9,11-linoleic acid	C046938	1839-11-8	Pathways in cancer	#N/A	CASH&CCM	Pathways in cancer		KEGG:hsa05200		KEGG:hsa05200	3.04e-06	0.000863	4	12	395	43819
glycodeoxycholic acid	Glycodeoxycholic Acid	D006002	360-65-6	T cell receptor signaling pathway	#N/A	CASH&CCM&Famililal	T cell receptor signaling pathway		KEGG:hsa04660	T cell receptor signaling pathway	KEGG:hsa04660	3.4e-10	2.5e-07	8	115	103	43819
glycocholic acid	Glycocholic Acid	D006000	475-31-0	T cell receptor signaling pathway	#N/A	CCM&Familial	T cell receptor signaling pathway		KEGG:hsa04660	T cell receptor signaling pathway	KEGG:hsa04660	9.49e-12	7.04e-09	9	116	103	43819
arachidonic acid	Arachidonic Acid	D016718		PI3K-Akt signaling pathway	PI3K-Akt signaling pathway	CASH	PI3K-Akt signaling pathway		KEGG:hsa04151	PI3K-Akt signaling pathway	KEGG:hsa04151	1.5e-28	1.54e-25	30	214	341	43819
glycodeoxycholic acid	Glycodeoxycholic Acid	D006002	360-65-6	Th1 and Th2 cell differentiation	#N/A	CASH&CCM&Famililal	Th1 and Th2 cell differentiation		KEGG:hsa04658		KEGG:hsa04658	4.67e-06	0.00344	5	115	92	43819
arachidonic acid	Arachidonic Acid	D016718		Proteoglycans in cancer	#N/A	CASH	Proteoglycans in cancer		KEGG:hsa05205	Proteoglycans in cancer	KEGG:hsa05205	9.46e-22	9.68e-19	21	214	203	43819
glycocholic acid	Glycocholic Acid	D006000	475-31-0	Th1 and Th2 cell differentiation	#N/A	CCM&Familial	Th1 and Th2 cell differentiation		KEGG:hsa04658		KEGG:hsa04658	4.88e-06	0.00362	5	116	92	43819
glycodeoxycholic acid	Glycodeoxycholic Acid	D006002	360-65-6	Toxoplasmosis	#N/A	CASH&CCM&Famililal	Toxoplasmosis		KEGG:hsa05145	Toxoplasmosis	KEGG:hsa05145	2.04e-11	1.5e-08	9	115	113	43819
bilirubin	Bilirubin	D001663	635-65-4	Inflammatory bowel disease (IBD)	Inflammatory bowel disease (IBD)	Aggressive	Inflammatory bowel disease (IBD)		KEGG:hsa05321	Inflammatory bowel disease (IBD)	KEGG:hsa05321	6.68e-11	5.86e-08	8	150	65	43819
arachidonic acid	Arachidonic Acid	D016718		Rheumatoid arthritis	#N/A	CASH	Rheumatoid arthritis		KEGG:hsa05323	Rheumatoid arthritis	KEGG:hsa05323	2.27e-11	2.32e-08	10	214	89	43819
arachidonic acid	Arachidonic Acid	D016718		T cell receptor signaling pathway	#N/A	CASH	T cell receptor signaling pathway		KEGG:hsa04660	T cell receptor signaling pathway	KEGG:hsa04660	9.93e-11	1.02e-07	10	214	103	43819
glycocholic acid	Glycocholic Acid	D006000	475-31-0	Toxoplasmosis	#N/A	CCM&Familial	Toxoplasmosis		KEGG:hsa05145	Toxoplasmosis	KEGG:hsa05145	5.62e-13	4.17e-10	10	116	113	43819
cholic acid	Cholic Acid	D019826	81-25-4	Focal adhesion	#N/A	CCM	Focal adhesion	Focal adhesion	KEGG:hsa04510		KEGG:hsa04510	4.24e-10	3.7e-07	10	128	199	43819
arachidonic acid	Arachidonic Acid	D016718		Th1 and Th2 cell differentiation	#N/A	CASH	Th1 and Th2 cell differentiation		KEGG:hsa04658		KEGG:hsa04658	1.86e-08	1.9e-05	8	214	92	43819
glycodeoxycholic acid	Glycodeoxycholic Acid	D006002	360-65-6	Tuberculosis	#N/A	CASH&CCM&Famililal	Tuberculosis		KEGG:hsa05152	Tuberculosis	KEGG:hsa05152	1.8e-12	1.32e-09	11	115	178	43819
glycocholic acid	Glycocholic Acid	D006000	475-31-0	Tuberculosis	#N/A	CCM&Familial	Tuberculosis		KEGG:hsa05152	Tuberculosis	KEGG:hsa05152	6.61e-14	4.91e-11	12	116	178	43819
arachidonic acid	Arachidonic Acid	D016718		Th17 cell differentiation	#N/A	CASH	Th17 cell differentiation		KEGG:hsa04659	Th17 cell differentiation	KEGG:hsa04659	2.33e-16	2.39e-13	14	214	107	43819
tauroursodeoxycholic acid	tauroursodeoxycholic acid	C031655	14605-22-2	Inflammatory bowel disease (IBD)	Inflammatory bowel disease (IBD)	CCM&Aggressive	Inflammatory bowel disease (IBD)		KEGG:hsa05321	Inflammatory bowel disease (IBD)	KEGG:hsa05321	5.47e-09	5.41e-06	7	165	65	43819
arachidonic acid	Arachidonic Acid	D016718		Toxoplasmosis	#N/A	CASH	Toxoplasmosis		KEGG:hsa05145	Toxoplasmosis	KEGG:hsa05145	2.53e-27	2.59e-24	21	214	113	43819
glycocholic acid	Glycocholic Acid	D006000	475-31-0	Alzheimer's disease	#N/A	CCM&Familial		Alzheimer's disease	KEGG:hsa05010	Alzheimer's disease	KEGG:hsa05010	3.97e-07	0.000295	7	116	171	43819
arachidonic acid	Arachidonic Acid	D016718		Tuberculosis	#N/A	CASH	Tuberculosis		KEGG:hsa05152	Tuberculosis	KEGG:hsa05152	1.53e-27	1.56e-24	24	214	178	43819
cholic acid	Cholic Acid	D019826	81-25-4	Glioma	#N/A	CCM		Glioma			KEGG:hsa05214	1.31e-06	0.00114	5	128	64	43819
glycodeoxycholic acid	Glycodeoxycholic Acid	D006002	360-65-6	Alzheimer's disease	#N/A	CASH&CCM&Famililal		Alzheimer's disease	KEGG:hsa05010	Alzheimer's disease	KEGG:hsa05010	3.75e-07	0.000275	7	115	171	43819
glycocholic acid	Glycocholic Acid	D006000	475-31-0	Amyotrophic lateral sclerosis (ALS)	#N/A	CCM&Familial		Amyotrophic lateral sclerosis (ALS)	KEGG:hsa05014		KEGG:hsa05014	2.54e-07	0.000188	5	116	51	43819
arachidonic acid	Arachidonic Acid	D016718		Type I diabetes mellitus	#N/A	CASH	Type I diabetes mellitus		KEGG:hsa04940	Type I diabetes mellitus	KEGG:hsa04940	1.67e-09	1.71e-06	7	214	43	43819
bilirubin	Bilirubin	D001663	635-65-4	Leishmaniasis	#N/A	Aggressive	Leishmaniasis		KEGG:hsa05140	Leishmaniasis	KEGG:hsa05140	1.55e-10	1.36e-07	8	150	72	43819
arachidonic acid	Arachidonic Acid	D016718		Viral myocarditis	#N/A	CASH	Viral myocarditis				KEGG:hsa05416	4.14e-07	0.000424	6	214	58	43819
tauroursodeoxycholic acid	tauroursodeoxycholic acid	C031655	14605-22-2	Leishmaniasis	#N/A	CCM&Aggressive	Leishmaniasis		KEGG:hsa05140	Leishmaniasis	KEGG:hsa05140	1.13e-08	1.12e-05	7	165	72	43819
arachidonic acid	Arachidonic Acid	D016718		Adrenergic signaling in cardiomyocytes	#N/A	CASH		Adrenergic signaling in cardiomyocytes			KEGG:hsa04261	6.05e-07	0.000619	8	214	144	43819
arachidonic acid	Arachidonic Acid	D016718		Aldosterone synthesis and secretion	#N/A	CASH		Aldosterone synthesis and secretion			KEGG:hsa04925	3.25e-06	0.00333	6	214	82	43819
glycodeoxycholic acid	Glycodeoxycholic Acid	D006002	360-65-6	Amyotrophic lateral sclerosis (ALS)	#N/A	CASH&CCM&Famililal		Amyotrophic lateral sclerosis (ALS)	KEGG:hsa05014		KEGG:hsa05014	2.43e-07	0.000179	5	115	51	43819
glycocholic acid	Glycocholic Acid	D006000	475-31-0	Apelin signaling pathway	#N/A	CCM&Familial		Apelin signaling pathway			KEGG:hsa04371	1.2e-13	8.87e-11	11	116	138	43819
arachidonic acid	Arachidonic Acid	D016718		Alzheimer's disease	#N/A	CASH		Alzheimer's disease	KEGG:hsa05010	Alzheimer's disease	KEGG:hsa05010	3.78e-16	3.87e-13	16	214	171	43819
glycodeoxycholic acid	Glycodeoxycholic Acid	D006002	360-65-6	Apelin signaling pathway	#N/A	CASH&CCM&Famililal		Apelin signaling pathway			KEGG:hsa04371	1.08e-13	7.97e-11	11	115	138	43819
arachidonic acid	Arachidonic Acid	D016718		Amyotrophic lateral sclerosis (ALS)	#N/A	CASH		Amyotrophic lateral sclerosis (ALS)	KEGG:hsa05014		KEGG:hsa05014	3.56e-23	3.64e-20	15	214	51	43819
glycocholic acid	Glycocholic Acid	D006000	475-31-0	Axon guidance	#N/A	CCM&Familial		Axon guidance	REACT:R-HSA-422475		REACT:R-HSA-422475	2.22e-06	0.00165	10	116	550	43819
cholic acid	Cholic Acid	D019826	81-25-4	HIF-1 signaling pathway	HIF-1 signaling pathway	CCM		HIF-1 signaling pathway	KEGG:hsa04066	HIF-1 signaling pathway	KEGG:hsa04066	2.18e-16	1.9e-13	12	128	101	43819
arachidonic acid	Arachidonic Acid	D016718		Apelin signaling pathway	#N/A	CASH		Apelin signaling pathway			KEGG:hsa04371	5.66e-06	0.0058	7	214	138	43819
glycodeoxycholic acid	Glycodeoxycholic Acid	D006002	360-65-6	Axon guidance	#N/A	CASH&CCM&Famililal		Axon guidance	REACT:R-HSA-422475		REACT:R-HSA-422475	2.05e-06	0.00151	10	115	550	43819
glycocholic acid	Glycocholic Acid	D006000	475-31-0	Bile secretion	Bile secretion	CCM&Familial		Bile secretion			KEGG:hsa04976	6.93e-25	5.15e-22	15	116	71	43819
arachidonic acid	Arachidonic Acid	D016718		Axon guidance	#N/A	CASH		Axon guidance	REACT:R-HSA-422475		REACT:R-HSA-422475	3.94e-11	4.04e-08	19	214	550	43819
glycodeoxycholic acid	Glycodeoxycholic Acid	D006002	360-65-6	Bile secretion	Bile secretion	CASH&CCM&Famililal		Bile secretion			KEGG:hsa04976	6.05e-25	4.44e-22	15	115	71	43819
arachidonic acid	Arachidonic Acid	D016718		Bile secretion	Bile secretion	CASH		Bile secretion			KEGG:hsa04976	6.13e-08	6.27e-05	7	214	71	43819
glycocholic acid	Glycocholic Acid	D006000	475-31-0	cAMP signaling pathway	#N/A	CCM&Familial		cAMP signaling pathway			KEGG:hsa04024	8.05e-15	5.97e-12	13	116	198	43819
arachidonic acid	Arachidonic Acid	D016718		cAMP signaling pathway	#N/A	CASH		cAMP signaling pathway			KEGG:hsa04024	1.32e-12	1.36e-09	14	214	198	43819
glycodeoxycholic acid	Glycodeoxycholic Acid	D006002	360-65-6	cAMP signaling pathway	#N/A	CASH&CCM&Famililal		cAMP signaling pathway			KEGG:hsa04024	7.18e-15	5.27e-12	13	115	198	43819
bilirubin	Bilirubin	D001663	635-65-4	Malaria	#N/A	Aggressive	Malaria		KEGG:hsa05144	Malaria	KEGG:hsa05144	9.25e-14	8.11e-11	9	150	49	43819
arachidonic acid	Arachidonic Acid	D016718		cGMP-PKG signaling pathway	#N/A	CASH		cGMP-PKG signaling pathway			KEGG:hsa04022	1.25e-07	0.000128	9	214	163	43819
glycocholic acid	Glycocholic Acid	D006000	475-31-0	cGMP-PKG signaling pathway	#N/A	CCM&Familial		cGMP-PKG signaling pathway			KEGG:hsa04022	2.23e-11	1.66e-08	10	116	163	43819
arachidonic acid	Arachidonic Acid	D016718		Cholinergic synapse	#N/A	CASH		Cholinergic synapse			KEGG:hsa04725	1.41e-06	0.00144	7	214	112	43819
arachidonic acid	Arachidonic Acid	D016718		Dopaminergic synapse	#N/A	CASH		Dopaminergic synapse			KEGG:hsa04728	2.77e-07	0.000283	8	214	130	43819
glycodeoxycholic acid	Glycodeoxycholic Acid	D006002	360-65-6	cGMP-PKG signaling pathway	#N/A	CASH&CCM&Famililal		cGMP-PKG signaling pathway			KEGG:hsa04022	2.05e-11	1.5e-08	10	115	163	43819
glycocholic acid	Glycocholic Acid	D006000	475-31-0	Cholinergic synapse	#N/A	CCM&Familial		Cholinergic synapse			KEGG:hsa04725	1.28e-05	0.00947	5	116	112	43819
arachidonic acid	Arachidonic Acid	D016718		Endocrine resistance	#N/A	CASH		Endocrine resistance			KEGG:hsa01522	1.75e-25	1.8e-22	19	214	95	43819
arachidonic acid	Arachidonic Acid	D016718		ErbB signaling pathway	#N/A	CASH		ErbB signaling pathway			KEGG:hsa04012	5.17e-13	5.29e-10	11	214	86	43819
glycodeoxycholic acid	Glycodeoxycholic Acid	D006002	360-65-6	Cholinergic synapse	#N/A	CASH&CCM&Famililal		Cholinergic synapse			KEGG:hsa04725	1.22e-05	0.00899	5	115	112	43819
cholic acid	Cholic Acid	D019826	81-25-4	MAPK signaling pathway	MAPK signaling pathway	CCM		MAPK signaling pathway	KEGG:hsa04010	MAPK signaling pathway	KEGG:hsa04010	2.79e-10	2.44e-07	11	128	255	43819
glycocholic acid	Glycocholic Acid	D006000	475-31-0	Endocrine resistance	#N/A	CCM&Familial		Endocrine resistance			KEGG:hsa01522	1.89e-10	1.41e-07	8	116	95	43819
arachidonic acid	Arachidonic Acid	D016718		Estrogen signaling pathway	#N/A	CASH		Estrogen signaling pathway			KEGG:hsa04915	7.58e-14	7.76e-11	12	214	98	43819
bilirubin	Bilirubin	D001663	635-65-4	NF-kappa B signaling pathway	NF-kappa B signaling pathway	Aggressive	NF-kappa B signaling pathway		KEGG:hsa04064	NF-kappa B signaling pathway	KEGG:hsa04064	4.2e-11	3.69e-08	9	150	94	43819
glycodeoxycholic acid	Glycodeoxycholic Acid	D006002	360-65-6	Endocrine resistance	#N/A	CASH&CCM&Famililal		Endocrine resistance			KEGG:hsa01522	1.77e-10	1.3e-07	8	115	95	43819
arachidonic acid	Arachidonic Acid	D016718		Glioma	#N/A	CASH		Glioma			KEGG:hsa05214	2.95e-08	3.02e-05	7	214	64	43819
cholic acid	Cholic Acid	D019826	81-25-4	Neurotrophin signaling pathway	#N/A	CCM		Neurotrophin signaling pathway			KEGG:hsa04722	2.54e-09	2.22e-06	8	128	119	43819
glycocholic acid	Glycocholic Acid	D006000	475-31-0	ErbB signaling pathway	#N/A	CCM&Familial		ErbB signaling pathway			KEGG:hsa04012	3.43e-09	2.54e-06	7	116	86	43819
glycodeoxycholic acid	Glycodeoxycholic Acid	D006002	360-65-6	ErbB signaling pathway	#N/A	CASH&CCM&Famililal		ErbB signaling pathway			KEGG:hsa04012	3.23e-09	2.37e-06	7	115	86	43819
arachidonic acid	Arachidonic Acid	D016718		GnRH signaling pathway	#N/A	CASH		GnRH signaling pathway			KEGG:hsa04912	3.18e-11	3.25e-08	10	214	92	43819
glycocholic acid	Glycocholic Acid	D006000	475-31-0	Estrogen signaling pathway	#N/A	CCM&Familial		Estrogen signaling pathway			KEGG:hsa04915	6.01e-12	4.46e-09	9	116	98	43819
bilirubin	Bilirubin	D001663	635-65-4	Osteoclast differentiation	#N/A	Aggressive	Osteoclast differentiation		KEGG:hsa04380	Osteoclast differentiation	KEGG:hsa04380	7.32e-10	6.42e-07	9	150	129	43819
arachidonic acid	Arachidonic Acid	D016718		HIF-1 signaling pathway	HIF-1 signaling pathway	CASH		HIF-1 signaling pathway	KEGG:hsa04066	HIF-1 signaling pathway	KEGG:hsa04066	6.58e-20	6.74e-17	16	214	101	43819
glycodeoxycholic acid	Glycodeoxycholic Acid	D006002	360-65-6	Estrogen signaling pathway	#N/A	CASH&CCM&Famililal		Estrogen signaling pathway			KEGG:hsa04915	5.56e-12	4.08e-09	9	115	98	43819
arachidonic acid	Arachidonic Acid	D016718		Inflammatory mediator regulation of TRP channels	#N/A	CASH		Inflammatory mediator regulation of TRP channels	KEGG:hsa04750		KEGG:hsa04750	6.68e-14	6.84e-11	12	214	97	43819
glycocholic acid	Glycocholic Acid	D006000	475-31-0	Glioma	#N/A	CCM&Familial		Glioma			KEGG:hsa05214	8.02e-07	0.000595	5	116	64	43819
cholic acid	Cholic Acid	D019826	81-25-4	Oxytocin signaling pathway	#N/A	CCM		Oxytocin signaling pathway			KEGG:hsa04921	3.5e-07	0.000306	7	128	152	43819
arachidonic acid	Arachidonic Acid	D016718		MAPK signaling pathway	MAPK signaling pathway	CASH		MAPK signaling pathway	KEGG:hsa04010	MAPK signaling pathway	KEGG:hsa04010	1.02e-23	1.05e-20	24	214	255	43819
glycodeoxycholic acid	Glycodeoxycholic Acid	D006002	360-65-6	Glioma	#N/A	CASH&CCM&Famililal		Glioma			KEGG:hsa05214	7.68e-07	0.000565	5	115	64	43819
glycocholic acid	Glycocholic Acid	D006000	475-31-0	GnRH signaling pathway	#N/A	CCM&Familial		GnRH signaling pathway			KEGG:hsa04912	1.46e-10	1.08e-07	8	116	92	43819
arachidonic acid	Arachidonic Acid	D016718		Melanogenesis	#N/A	CASH		Melanogenesis			KEGG:hsa04916	7e-07	0.000717	7	214	101	43819
arachidonic acid	Arachidonic Acid	D016718		Neurotrophin signaling pathway	#N/A	CASH		Neurotrophin signaling pathway			KEGG:hsa04722	3.45e-17	3.54e-14	15	214	119	43819
glycodeoxycholic acid	Glycodeoxycholic Acid	D006002	360-65-6	GnRH signaling pathway	#N/A	CASH&CCM&Famililal		GnRH signaling pathway			KEGG:hsa04912	1.36e-10	1e-07	8	115	92	43819
arachidonic acid	Arachidonic Acid	D016718		Oxytocin signaling pathway	#N/A	CASH		Oxytocin signaling pathway			KEGG:hsa04921	4.58e-09	4.69e-06	10	214	152	43819
glycocholic acid	Glycocholic Acid	D006000	475-31-0	HIF-1 signaling pathway	HIF-1 signaling pathway	CCM&Familial		HIF-1 signaling pathway	KEGG:hsa04066	HIF-1 signaling pathway	KEGG:hsa04066	7.93e-12	5.88e-09	9	116	101	43819
arachidonic acid	Arachidonic Acid	D016718		Phospholipase D signaling pathway	#N/A	CASH		Phospholipase D signaling pathway			KEGG:hsa04072	2.9e-09	2.97e-06	10	214	145	43819
glycodeoxycholic acid	Glycodeoxycholic Acid	D006002	360-65-6	HIF-1 signaling pathway	HIF-1 signaling pathway	CASH&CCM&Famililal		HIF-1 signaling pathway	KEGG:hsa04066	HIF-1 signaling pathway	KEGG:hsa04066	7.33e-12	5.39e-09	9	115	101	43819
arachidonic acid	Arachidonic Acid	D016718		Platelet activation	#N/A	CASH		Platelet activation			KEGG:hsa04611	1.09e-08	1.11e-05	9	214	123	43819
glycocholic acid	Glycocholic Acid	D006000	475-31-0	Long-term potentiation	#N/A	CCM&Familial		Long-term potentiation			KEGG:hsa04720	2.64e-08	1.96e-05	6	116	67	43819
arachidonic acid	Arachidonic Acid	D016718		Rap1 signaling pathway	#N/A	CASH		Rap1 signaling pathway	KEGG:hsa04015	Rap1 signaling pathway	KEGG:hsa04015	6.46e-10	6.61e-07	12	214	210	43819
glycodeoxycholic acid	Glycodeoxycholic Acid	D006002	360-65-6	Long-term potentiation	#N/A	CASH&CCM&Famililal		Long-term potentiation			KEGG:hsa04720	2.51e-08	1.84e-05	6	115	67	43819
arachidonic acid	Arachidonic Acid	D016718		Ras signaling pathway	#N/A	CASH		Ras signaling pathway	KEGG:hsa04014	Ras signaling pathway	KEGG:hsa04014	5.49e-13	5.62e-10	15	214	227	43819
glycocholic acid	Glycocholic Acid	D006000	475-31-0	MAPK signaling pathway	MAPK signaling pathway	CCM&Familial		MAPK signaling pathway	KEGG:hsa04010	MAPK signaling pathway	KEGG:hsa04010	3.2e-16	2.38e-13	15	116	255	43819
arachidonic acid	Arachidonic Acid	D016718		Regulation of actin cytoskeleton	#N/A	CASH		Regulation of actin cytoskeleton	KEGG:hsa04810		KEGG:hsa04810	1.08e-07	0.000111	10	214	212	43819
glycodeoxycholic acid	Glycodeoxycholic Acid	D006002	360-65-6	MAPK signaling pathway	MAPK signaling pathway	CASH&CCM&Famililal		MAPK signaling pathway	KEGG:hsa04010	MAPK signaling pathway	KEGG:hsa04010	2.8e-16	2.06e-13	15	115	255	43819
arachidonic acid	Arachidonic Acid	D016718		Renal cell carcinoma	#N/A	CASH		Renal cell carcinoma	KEGG:hsa05211		KEGG:hsa05211	3.29e-08	3.37e-05	7	214	65	43819
glycocholic acid	Glycocholic Acid	D006000	475-31-0	Neurotrophin signaling pathway	#N/A	CCM&Familial		Neurotrophin signaling pathway			KEGG:hsa04722	9.5e-13	7.05e-10	10	116	119	43819
arachidonic acid	Arachidonic Acid	D016718		Serotonergic synapse	#N/A	CASH		Serotonergic synapse			KEGG:hsa04726	9.58e-21	9.81e-18	17	214	112	43819
arachidonic acid	Arachidonic Acid	D016718		Thyroid hormone signaling pathway	#N/A	CASH		Thyroid hormone signaling pathway			KEGG:hsa04919	1.46e-11	1.5e-08	11	214	116	43819
glycodeoxycholic acid	Glycodeoxycholic Acid	D006002	360-65-6	Neurotrophin signaling pathway	#N/A	CASH&CCM&Famililal		Neurotrophin signaling pathway			KEGG:hsa04722	8.7e-13	6.4e-10	10	115	119	43819
arachidonic acid	Arachidonic Acid	D016718		Vascular smooth muscle contraction	#N/A	CASH		Vascular smooth muscle contraction			KEGG:hsa04270	1.59e-07	0.000163	8	214	121	43819
glycocholic acid	Glycocholic Acid	D006000	475-31-0	Oxytocin signaling pathway	#N/A	CCM&Familial		Oxytocin signaling pathway			KEGG:hsa04921	3.18e-10	2.36e-07	9	116	152	43819
arachidonic acid	Arachidonic Acid	D016718		VEGF signaling pathway	#N/A	CASH		VEGF signaling pathway	KEGG:hsa04370		KEGG:hsa04370	3.19e-13	3.26e-10	10	214	59	43819
glycodeoxycholic acid	Glycodeoxycholic Acid	D006002	360-65-6	Oxytocin signaling pathway	#N/A	CASH&CCM&Famililal		Oxytocin signaling pathway			KEGG:hsa04921	2.94e-10	2.16e-07	9	115	152	43819
arachidonic acid	Arachidonic Acid	D016718		Activated TLR4 signalling	#N/A	CASH			REACT:R-HSA-166054	Activated TLR4 signalling	REACT:R-HSA-166054	1.96e-14	2.01e-11	13	214	115	43819
arachidonic acid	Arachidonic Acid	D016718		Apoptosis	#N/A	CASH			REACT:R-HSA-109581	Apoptosis	REACT:R-HSA-109581	2.46e-20	2.52e-17	19	214	172	43819
arachidonic acid	Arachidonic Acid	D016718		Caspase activation via extrinsic apoptotic signalling pathway	#N/A	CASH			REACT:R-HSA-5357769	Caspase activation via extrinsic apoptotic signalling pathway	REACT:R-HSA-5357769	6.52e-11	6.67e-08	7	214	28	43819
arachidonic acid	Arachidonic Acid	D016718		Cytokine Signaling in Immune system	#N/A	CASH			REACT:R-HSA-1280215	Cytokine Signaling in Immune system	REACT:R-HSA-1280215	1.06e-32	1.09e-29	43	214	760	43819
arachidonic acid	Arachidonic Acid	D016718		Hemostasis	#N/A	CASH			REACT:R-HSA-109582	Hemostasis	REACT:R-HSA-109582	1.64e-15	1.68e-12	25	214	639	43819
arachidonic acid	Arachidonic Acid	D016718		Innate Immune System	#N/A	CASH			REACT:R-HSA-168249	Innate Immune System	REACT:R-HSA-168249	1.81e-22	1.85e-19	42	214	1298	43819
arachidonic acid	Arachidonic Acid	D016718		Interleukin-10 signaling	Interleukin-10 signaling	CASH			REACT:R-HSA-6783783	Interleukin-10 signaling	REACT:R-HSA-6783783	7.2e-16	7.38e-13	11	214	49	43819
arachidonic acid	Arachidonic Acid	D016718		Interleukin-4 and 13 signaling	#N/A	CASH			REACT:R-HSA-6785807	Interleukin-4 and 13 signaling	REACT:R-HSA-6785807	1.69e-32	1.73e-29	24	214	114	43819
arachidonic acid	Arachidonic Acid	D016718		Ligand-dependent caspase activation	#N/A	CASH			REACT:R-HSA-140534	Ligand-dependent caspase activation	REACT:R-HSA-140534	1.56e-08	1.6e-05	5	214	17	43819
arachidonic acid	Arachidonic Acid	D016718		MyD88 dependent cascade initiated on endosome	#N/A	CASH			REACT:R-HSA-975155	MyD88 dependent cascade initiated on endosome	REACT:R-HSA-975155	1.25e-12	1.28e-09	11	214	93	43819
arachidonic acid	Arachidonic Acid	D016718		MyD88:Mal cascade initiated on plasma membrane	#N/A	CASH			REACT:R-HSA-166058	MyD88:Mal cascade initiated on plasma membrane	REACT:R-HSA-166058	1.59e-12	1.63e-09	11	214	95	43819
arachidonic acid	Arachidonic Acid	D016718		MyD88-independent TLR3/TLR4 cascade	#N/A	CASH			REACT:R-HSA-166166	MyD88-independent TLR3/TLR4 cascade	REACT:R-HSA-166166	2.66e-15	2.72e-12	13	214	99	43819
arachidonic acid	Arachidonic Acid	D016718		Programmed Cell Death	Programmed Cell Death	CASH			REACT:R-HSA-5357801	Programmed Cell Death	REACT:R-HSA-5357801	3.43e-20	3.51e-17	19	214	175	43819
arachidonic acid	Arachidonic Acid	D016718		Signaling by Interleukins	#N/A	CASH			REACT:R-HSA-449147	Signaling by Interleukins	REACT:R-HSA-449147	4.79e-34	4.91e-31	39	214	528	43819
arachidonic acid	Arachidonic Acid	D016718		TNFR1-induced proapoptotic signaling	#N/A	CASH			REACT:R-HSA-5357786	TNFR1-induced proapoptotic signaling	REACT:R-HSA-5357786	3.82e-07	0.000391	4	214	13	43819
arachidonic acid	Arachidonic Acid	D016718		Toll Like Receptor 2 (TLR2) Cascade	#N/A	CASH			REACT:R-HSA-181438	Toll Like Receptor 2 (TLR2) Cascade	REACT:R-HSA-181438	1.59e-12	1.63e-09	11	214	95	43819
arachidonic acid	Arachidonic Acid	D016718		Toll Like Receptor 3 (TLR3) Cascade	#N/A	CASH			REACT:R-HSA-168164	Toll Like Receptor 3 (TLR3) Cascade	REACT:R-HSA-168164	2.66e-15	2.72e-12	13	214	99	43819
arachidonic acid	Arachidonic Acid	D016718		Toll Like Receptor 4 (TLR4) Cascade	Toll Like Receptor 4 (TLR4) Cascade	CASH			REACT:R-HSA-166016	Toll Like Receptor 4 (TLR4) Cascade	REACT:R-HSA-166016	6.54e-14	6.7e-11	13	214	126	43819
arachidonic acid	Arachidonic Acid	D016718		Toll Like Receptor 7/8 (TLR7/8) Cascade	#N/A	CASH			REACT:R-HSA-168181	Toll Like Receptor 7/8 (TLR7/8) Cascade	REACT:R-HSA-168181	1.25e-12	1.28e-09	11	214	93	43819
arachidonic acid	Arachidonic Acid	D016718		Toll Like Receptor 9 (TLR9) Cascade	#N/A	CASH			REACT:R-HSA-168138	Toll Like Receptor 9 (TLR9) Cascade	REACT:R-HSA-168138	2e-12	2.05e-09	11	214	97	43819
arachidonic acid	Arachidonic Acid	D016718		Toll Like Receptor TLR1:TLR2 Cascade	#N/A	CASH			REACT:R-HSA-168179	Toll Like Receptor TLR1:TLR2 Cascade	REACT:R-HSA-168179	1.59e-12	1.63e-09	11	214	95	43819
arachidonic acid	Arachidonic Acid	D016718		Toll Like Receptor TLR6:TLR2 Cascade	#N/A	CASH			REACT:R-HSA-168188	Toll Like Receptor TLR6:TLR2 Cascade	REACT:R-HSA-168188	1.59e-12	1.63e-09	11	214	95	43819
arachidonic acid	Arachidonic Acid	D016718		Toll-Like Receptors Cascades	#N/A	CASH			REACT:R-HSA-168898	Toll-Like Receptors Cascades	REACT:R-HSA-168898	8.18e-13	8.37e-10	13	214	153	43819
arachidonic acid	Arachidonic Acid	D016718		TRAF6 mediated induction of NFkB and MAP kinases upon TLR7/8 or 9 activation	#N/A	CASH			REACT:R-HSA-975138	TRAF6 mediated induction of NFkB and MAP kinases upon TLR7/8 or 9 activation	REACT:R-HSA-975138	9.79e-13	1e-09	11	214	91	43819
arachidonic acid	Arachidonic Acid	D016718		TRIF-mediated TLR3/TLR4 signaling	#N/A	CASH			REACT:R-HSA-937061	TRIF-mediated TLR3/TLR4 signaling	REACT:R-HSA-937061	2.66e-15	2.72e-12	13	214	99	43819
arachidonic acid	Arachidonic Acid	D016718		African trypanosomiasis	#N/A	CASH			KEGG:hsa05143	African trypanosomiasis	KEGG:hsa05143	2.89e-10	2.96e-07	7	214	34	43819
arachidonic acid	Arachidonic Acid	D016718		AGE-RAGE signaling pathway in diabetic complications	#N/A	CASH			KEGG:hsa04933	AGE-RAGE signaling pathway in diabetic complications	KEGG:hsa04933	1.23e-28	1.26e-25	21	214	99	43819
arachidonic acid	Arachidonic Acid	D016718		Apoptosis	#N/A	CASH			KEGG:hsa04210	Apoptosis	KEGG:hsa04210	2.43e-30	2.49e-27	24	214	138	43819
arachidonic acid	Arachidonic Acid	D016718		Chagas disease (American trypanosomiasis)	#N/A	CASH			KEGG:hsa05142	Chagas disease (American trypanosomiasis)	KEGG:hsa05142	7.57e-25	7.76e-22	19	214	102	43819
arachidonic acid	Arachidonic Acid	D016718		EGFR tyrosine kinase inhibitor resistance	#N/A	CASH			KEGG:hsa01521	EGFR tyrosine kinase inhibitor resistance	KEGG:hsa01521	5.34e-20	5.47e-17	15	214	79	43819
arachidonic acid	Arachidonic Acid	D016718		IRS-mediated signalling	#N/A	CASH			REACT:R-HSA-112399		REACT:R-HSA-112399	2.6e-10	2.66e-07	14	214	294	43819
arachidonic acid	Arachidonic Acid	D016718		RAF-independent MAPK1/3 activation	#N/A	CASH			REACT:R-HSA-112409		REACT:R-HSA-112409	4.55e-06	0.00466	4	214	23	43819
arachidonic acid	Arachidonic Acid	D016718		SOS-mediated signalling	#N/A	CASH			REACT:R-HSA-112412		REACT:R-HSA-112412	4.11e-07	0.000421	10	214	245	43819
arachidonic acid	Arachidonic Acid	D016718		Platelet degranulation	#N/A	CASH			REACT:R-HSA-114608		REACT:R-HSA-114608	2.82e-12	2.88e-09	12	214	132	43819
arachidonic acid	Arachidonic Acid	D016718		Developmental Biology	#N/A	CASH			REACT:R-HSA-1266738		REACT:R-HSA-1266738	4.58e-17	4.69e-14	33	214	1076	43819
arachidonic acid	Arachidonic Acid	D016718		Adaptive Immune System	#N/A	CASH			REACT:R-HSA-1280218		REACT:R-HSA-1280218	4.73e-09	4.84e-06	20	214	818	43819
arachidonic acid	Arachidonic Acid	D016718		Signaling by SCF-KIT	#N/A	CASH			REACT:R-HSA-1433557		REACT:R-HSA-1433557	7.24e-15	7.41e-12	19	214	337	43819
arachidonic acid	Arachidonic Acid	D016718		Signal Transduction	#N/A	CASH			REACT:R-HSA-162582		REACT:R-HSA-162582	2.29e-32	2.34e-29	69	214	2588	43819
arachidonic acid	Arachidonic Acid	D016718		Disease	#N/A	CASH			REACT:R-HSA-1643685		REACT:R-HSA-1643685	1.23e-12	1.26e-09	25	214	860	43819
arachidonic acid	Arachidonic Acid	D016718		Signalling by NGF	#N/A	CASH			REACT:R-HSA-166520		REACT:R-HSA-166520	2.31e-17	2.36e-14	24	214	477	43819
arachidonic acid	Arachidonic Acid	D016718		Signalling to RAS	#N/A	CASH			REACT:R-HSA-167044		REACT:R-HSA-167044	6.4e-08	6.55e-05	11	214	256	43819
arachidonic acid	Arachidonic Acid	D016718		Immune System	#N/A	CASH			REACT:R-HSA-168256		REACT:R-HSA-168256	8.37e-36	8.57e-33	67	214	2118	43819
arachidonic acid	Arachidonic Acid	D016718		Prolonged ERK activation events	#N/A	CASH			REACT:R-HSA-169893		REACT:R-HSA-169893	5.32e-07	0.000545	10	214	252	43819
arachidonic acid	Arachidonic Acid	D016718		Frs2-mediated activation	#N/A	CASH			REACT:R-HSA-170968		REACT:R-HSA-170968	4.95e-07	0.000507	10	214	250	43819
arachidonic acid	Arachidonic Acid	D016718		ARMS-mediated activation	#N/A	CASH			REACT:R-HSA-170984		REACT:R-HSA-170984	4.77e-07	0.000488	10	214	249	43819
arachidonic acid	Arachidonic Acid	D016718		Signaling by EGFR	#N/A	CASH			REACT:R-HSA-177929		REACT:R-HSA-177929	3.53e-13	3.62e-10	18	214	364	43819
arachidonic acid	Arachidonic Acid	D016718		GRB2 events in EGFR signaling	#N/A	CASH			REACT:R-HSA-179812		REACT:R-HSA-179812	4.11e-07	0.000421	10	214	245	43819
arachidonic acid	Arachidonic Acid	D016718		SHC1 events in EGFR signaling	#N/A	CASH			REACT:R-HSA-180336		REACT:R-HSA-180336	4.11e-07	0.000421	10	214	245	43819
arachidonic acid	Arachidonic Acid	D016718		Downstream signal transduction	#N/A	CASH			REACT:R-HSA-186763		REACT:R-HSA-186763	2e-13	2.05e-10	18	214	352	43819
arachidonic acid	Arachidonic Acid	D016718		Signaling by PDGF	#N/A	CASH			REACT:R-HSA-186797		REACT:R-HSA-186797	6.1e-13	6.25e-10	18	214	376	43819
arachidonic acid	Arachidonic Acid	D016718		NGF signalling via TRKA from the plasma membrane	#N/A	CASH			REACT:R-HSA-187037		REACT:R-HSA-187037	7.16e-15	7.33e-12	20	214	387	43819
arachidonic acid	Arachidonic Acid	D016718		Signalling to ERKs	#N/A	CASH			REACT:R-HSA-187687		REACT:R-HSA-187687	8.4e-08	8.6e-05	11	214	263	43819
arachidonic acid	Arachidonic Acid	D016718		Signalling to p38 via RIT and RIN	#N/A	CASH			REACT:R-HSA-187706		REACT:R-HSA-187706	4.77e-07	0.000488	10	214	249	43819
arachidonic acid	Arachidonic Acid	D016718		Signaling by VEGF	#N/A	CASH			REACT:R-HSA-194138		REACT:R-HSA-194138	1.45e-11	1.48e-08	16	214	338	43819
arachidonic acid	Arachidonic Acid	D016718		Generic Transcription Pathway	#N/A	CASH			REACT:R-HSA-212436		REACT:R-HSA-212436	4.38e-15	4.49e-12	28	214	873	43819
arachidonic acid	Arachidonic Acid	D016718		DAP12 interactions	#N/A	CASH			REACT:R-HSA-2172127		REACT:R-HSA-2172127	4.87e-13	4.99e-10	18	214	371	43819
arachidonic acid	Arachidonic Acid	D016718		Cellular responses to stress	#N/A	CASH			REACT:R-HSA-2262752		REACT:R-HSA-2262752	9.99e-16	1.02e-12	22	214	451	43819
arachidonic acid	Arachidonic Acid	D016718		Signaling by Type 1 Insulin-like Growth Factor 1 Receptor (IGF1R)	#N/A	CASH			REACT:R-HSA-2404192		REACT:R-HSA-2404192	3.24e-10	3.32e-07	14	214	299	43819
arachidonic acid	Arachidonic Acid	D016718		DAP12 signaling	#N/A	CASH			REACT:R-HSA-2424491		REACT:R-HSA-2424491	2.43e-13	2.49e-10	18	214	356	43819
arachidonic acid	Arachidonic Acid	D016718		IGF1R signaling cascade	#N/A	CASH			REACT:R-HSA-2428924		REACT:R-HSA-2428924	3.1e-10	3.18e-07	14	214	298	43819
arachidonic acid	Arachidonic Acid	D016718		IRS-related events triggered by IGF1R	#N/A	CASH			REACT:R-HSA-2428928		REACT:R-HSA-2428928	3.1e-10	3.18e-07	14	214	298	43819
arachidonic acid	Arachidonic Acid	D016718		Fc epsilon receptor (FCERI) signaling	#N/A	CASH			REACT:R-HSA-2454202		REACT:R-HSA-2454202	3.5e-16	3.58e-13	21	214	378	43819
arachidonic acid	Arachidonic Acid	D016718		Senescence-Associated Secretory Phenotype (SASP)	#N/A	CASH			REACT:R-HSA-2559582		REACT:R-HSA-2559582	7.59e-08	7.77e-05	8	214	110	43819
arachidonic acid	Arachidonic Acid	D016718		Cellular Senescence	#N/A	CASH			REACT:R-HSA-2559583		REACT:R-HSA-2559583	4.08e-09	4.18e-06	11	214	196	43819
arachidonic acid	Arachidonic Acid	D016718		Signaling by Leptin	#N/A	CASH			REACT:R-HSA-2586552		REACT:R-HSA-2586552	5.31e-09	5.44e-06	12	214	253	43819
arachidonic acid	Arachidonic Acid	D016718		FCERI mediated MAPK activation	#N/A	CASH			REACT:R-HSA-2871796		REACT:R-HSA-2871796	1.05e-09	1.08e-06	13	214	271	43819
arachidonic acid	Arachidonic Acid	D016718		Signaling by GPCR	#N/A	CASH			REACT:R-HSA-372790		REACT:R-HSA-372790	1.24e-08	1.27e-05	25	214	1342	43819
arachidonic acid	Arachidonic Acid	D016718		NCAM signaling for neurite out-growth	#N/A	CASH			REACT:R-HSA-375165		REACT:R-HSA-375165	1.37e-07	0.00014	11	214	276	43819
arachidonic acid	Arachidonic Acid	D016718		Transcriptional regulation of white adipocyte differentiation	#N/A	CASH			REACT:R-HSA-381340		REACT:R-HSA-381340	2.73e-07	0.000279	7	214	88	43819
arachidonic acid	Arachidonic Acid	D016718		VEGFA-VEGFR2 Pathway	#N/A	CASH			REACT:R-HSA-4420097		REACT:R-HSA-4420097	1.01e-11	1.04e-08	16	214	330	43819
arachidonic acid	Arachidonic Acid	D016718		Interleukin-2 signaling	#N/A	CASH			REACT:R-HSA-451927		REACT:R-HSA-451927	7.58e-07	0.000776	10	214	262	43819
arachidonic acid	Arachidonic Acid	D016718		Interleukin-3, 5 and GM-CSF signaling	#N/A	CASH			REACT:R-HSA-512988		REACT:R-HSA-512988	1.14e-07	0.000116	11	214	271	43819
arachidonic acid	Arachidonic Acid	D016718		VEGFR2 mediated cell proliferation	#N/A	CASH			REACT:R-HSA-5218921		REACT:R-HSA-5218921	6.92e-08	7.09e-05	11	214	258	43819
arachidonic acid	Arachidonic Acid	D016718		RAF/MAP kinase cascade	#N/A	CASH			REACT:R-HSA-5673001		REACT:R-HSA-5673001	4.11e-07	0.000421	10	214	245	43819
arachidonic acid	Arachidonic Acid	D016718		MAPK family signaling cascades	#N/A	CASH			REACT:R-HSA-5683057		REACT:R-HSA-5683057	2.42e-08	2.47e-05	12	214	290	43819
arachidonic acid	Arachidonic Acid	D016718		MAPK1/MAPK3 signaling	#N/A	CASH			REACT:R-HSA-5684996		REACT:R-HSA-5684996	5.24e-08	5.36e-05	11	214	251	43819
arachidonic acid	Arachidonic Acid	D016718		Death Receptor Signalling	#N/A	CASH			REACT:R-HSA-73887		REACT:R-HSA-73887	1.68e-07	0.000172	6	214	50	43819
arachidonic acid	Arachidonic Acid	D016718		Gene Expression	#N/A	CASH			REACT:R-HSA-74160		REACT:R-HSA-74160	2.35e-11	2.41e-08	34	214	1831	43819
arachidonic acid	Arachidonic Acid	D016718		Insulin receptor signalling cascade	#N/A	CASH			REACT:R-HSA-74751		REACT:R-HSA-74751	2.57e-11	2.63e-08	15	214	297	43819
arachidonic acid	Arachidonic Acid	D016718		Signaling by Insulin receptor	#N/A	CASH			REACT:R-HSA-74752		REACT:R-HSA-74752	7.99e-11	8.18e-08	15	214	322	43819
arachidonic acid	Arachidonic Acid	D016718		Platelet activation, signaling and aggregation	#N/A	CASH			REACT:R-HSA-76002		REACT:R-HSA-76002	2.79e-16	2.86e-13	19	214	282	43819
arachidonic acid	Arachidonic Acid	D016718		Response to elevated platelet cytosolic Ca2+	#N/A	CASH			REACT:R-HSA-76005		REACT:R-HSA-76005	4.39e-12	4.5e-09	12	214	137	43819
arachidonic acid	Arachidonic Acid	D016718		Gastrin-CREB signalling pathway via PKC and MAPK	#N/A	CASH			REACT:R-HSA-881907		REACT:R-HSA-881907	9.35e-12	9.58e-09	18	214	443	43819
arachidonic acid	Arachidonic Acid	D016718		RET signaling	#N/A	CASH			REACT:R-HSA-8853659		REACT:R-HSA-8853659	9.95e-07	0.00102	10	214	270	43819
arachidonic acid	Arachidonic Acid	D016718		Interleukin receptor SHC signaling	#N/A	CASH			REACT:R-HSA-912526		REACT:R-HSA-912526	5.93e-07	0.000607	10	214	255	43819
arachidonic acid	Arachidonic Acid	D016718		Activation of BAD and translocation to mitochondria	#N/A	CASH					REACT:R-HSA-111447	7.65e-09	7.83e-06	5	214	15	43819
arachidonic acid	Arachidonic Acid	D016718		Activation of BH3-only proteins	#N/A	CASH					REACT:R-HSA-114452	2.03e-12	2.08e-09	8	214	31	43819
arachidonic acid	Arachidonic Acid	D016718		Activation of caspases through apoptosome-mediated cleavage	#N/A	CASH					REACT:R-HSA-111459	1.14e-06	0.00117	3	214	5	43819
arachidonic acid	Arachidonic Acid	D016718		Activation of gene expression by SREBF (SREBP)	#N/A	CASH					REACT:R-HSA-2426168	2.9e-11	2.97e-08	8	214	42	43819
arachidonic acid	Arachidonic Acid	D016718		Activation of Matrix Metalloproteinases	#N/A	CASH					REACT:R-HSA-1592389	5.63e-07	0.000576	5	214	33	43819
arachidonic acid	Arachidonic Acid	D016718		Activation of the AP-1 family of transcription factors	#N/A	CASH					REACT:R-HSA-450341	7.12e-15	7.29e-12	7	214	10	43819
arachidonic acid	Arachidonic Acid	D016718		Fluid shear stress and atherosclerosis	#N/A	CASH			KEGG:hsa05418	Fluid shear stress and atherosclerosis	KEGG:hsa05418	5.06e-30	5.18e-27	24	214	142	43819
arachidonic acid	Arachidonic Acid	D016718		AKT phosphorylates targets in the cytosol	#N/A	CASH					REACT:R-HSA-198323	3.82e-07	0.000391	4	214	13	43819
arachidonic acid	Arachidonic Acid	D016718		FoxO signaling pathway	#N/A	CASH			KEGG:hsa04068	FoxO signaling pathway	KEGG:hsa04068	1.7e-16	1.74e-13	15	214	132	43819
arachidonic acid	Arachidonic Acid	D016718		Hepatitis B	#N/A	CASH			KEGG:hsa05161	Hepatitis B	KEGG:hsa05161	5.69e-35	5.82e-32	27	214	144	43819
arachidonic acid	Arachidonic Acid	D016718		Herpes simplex infection	#N/A	CASH			KEGG:hsa05168	Herpes simplex infection	KEGG:hsa05168	2.53e-18	2.59e-15	18	214	185	43819
arachidonic acid	Arachidonic Acid	D016718		Apoptotic factor-mediated response	#N/A	CASH					REACT:R-HSA-111471	3.96e-06	0.00406	3	214	7	43819
arachidonic acid	Arachidonic Acid	D016718		Hypertrophic cardiomyopathy (HCM)	#N/A	CASH			KEGG:hsa05410	Hypertrophic cardiomyopathy (HCM)	KEGG:hsa05410	1.82e-07	0.000186	7	214	83	43819
arachidonic acid	Arachidonic Acid	D016718		IL-17 signaling pathway	#N/A	CASH			KEGG:hsa04657	IL-17 signaling pathway	KEGG:hsa04657	1.87e-27	1.91e-24	20	214	93	43819
arachidonic acid	Arachidonic Acid	D016718		Influenza A	#N/A	CASH			KEGG:hsa05164	Influenza A	KEGG:hsa05164	9.43e-25	9.65e-22	22	214	173	43819
arachidonic acid	Arachidonic Acid	D016718		BH3-only proteins associate with and inactivate anti-apoptotic BCL-2 members	#N/A	CASH					REACT:R-HSA-111453	3.29e-10	3.37e-07	5	214	9	43819
arachidonic acid	Arachidonic Acid	D016718		Biological oxidations	#N/A	CASH					REACT:R-HSA-211859	9.07e-36	9.29e-33	31	214	223	43819
arachidonic acid	Arachidonic Acid	D016718		Insulin resistance	#N/A	CASH			KEGG:hsa04931	Insulin resistance	KEGG:hsa04931	2.33e-16	2.39e-13	14	214	107	43819
arachidonic acid	Arachidonic Acid	D016718		CASP8 activity is inhibited	#N/A	CASH					REACT:R-HSA-5218900	1.78e-07	0.000182	4	214	11	43819
arachidonic acid	Arachidonic Acid	D016718		Jak-STAT signaling pathway	#N/A	CASH			KEGG:hsa04630	Jak-STAT signaling pathway	KEGG:hsa04630	8.56e-08	8.76e-05	9	214	156	43819
arachidonic acid	Arachidonic Acid	D016718		Legionellosis	#N/A	CASH			KEGG:hsa05134	Legionellosis	KEGG:hsa05134	1.51e-13	1.54e-10	10	214	55	43819
arachidonic acid	Arachidonic Acid	D016718		Cholesterol biosynthesis	#N/A	CASH					REACT:R-HSA-191273	1.04e-07	0.000107	5	214	24	43819
arachidonic acid	Arachidonic Acid	D016718		Measles	#N/A	CASH			KEGG:hsa05162	Measles	KEGG:hsa05162	6.53e-11	6.68e-08	11	214	133	43819
arachidonic acid	Arachidonic Acid	D016718		Natural killer cell mediated cytotoxicity	#N/A	CASH			KEGG:hsa04650	Natural killer cell mediated cytotoxicity	KEGG:hsa04650	3.11e-07	0.000319	8	214	132	43819
arachidonic acid	Arachidonic Acid	D016718		Circadian Clock	#N/A	CASH					REACT:R-HSA-400253	6.13e-08	6.27e-05	7	214	71	43819
arachidonic acid	Arachidonic Acid	D016718		Class A/1 (Rhodopsin-like receptors)	#N/A	CASH					REACT:R-HSA-373076	6.3e-07	0.000646	11	214	322	43819
arachidonic acid	Arachidonic Acid	D016718		NOD-like receptor signaling pathway	NOD-like receptor signaling pathway	CASH			KEGG:hsa04621	NOD-like receptor signaling pathway	KEGG:hsa04621	3.44e-16	3.52e-13	16	214	170	43819
arachidonic acid	Arachidonic Acid	D016718		Constitutive Signaling by AKT1 E17K in Cancer	#N/A	CASH					REACT:R-HSA-5674400	2.07e-09	2.12e-06	6	214	25	43819
arachidonic acid	Arachidonic Acid	D016718		CYP2E1 reactions	#N/A	CASH					REACT:R-HSA-211999	5.72e-12	5.86e-09	6	214	11	43819
arachidonic acid	Arachidonic Acid	D016718		Cytochrome c-mediated apoptotic response	#N/A	CASH					REACT:R-HSA-111461	1.14e-06	0.00117	3	214	5	43819
arachidonic acid	Arachidonic Acid	D016718		Cytochrome P450 - arranged by substrate type	#N/A	CASH					REACT:R-HSA-211897	1.6e-30	1.64e-27	20	214	68	43819
arachidonic acid	Arachidonic Acid	D016718		Detoxification of Reactive Oxygen Species	#N/A	CASH					REACT:R-HSA-3299685	6.66e-10	6.82e-07	7	214	38	43819
arachidonic acid	Arachidonic Acid	D016718		Dimerization of procaspase-8	#N/A	CASH					REACT:R-HSA-69416	1.78e-07	0.000182	4	214	11	43819
arachidonic acid	Arachidonic Acid	D016718		Diseases of signal transduction	#N/A	CASH					REACT:R-HSA-5663202	5.54e-11	5.67e-08	16	214	370	43819
arachidonic acid	Arachidonic Acid	D016718		Downstream signaling events of B Cell Receptor (BCR)	#N/A	CASH					REACT:R-HSA-1168372	3.1e-10	3.18e-07	12	214	197	43819
arachidonic acid	Arachidonic Acid	D016718		Non-alcoholic fatty liver disease (NAFLD)	#N/A	CASH			KEGG:hsa04932	Non-alcoholic fatty liver disease (NAFLD)	KEGG:hsa04932	1.73e-29	1.77e-26	24	214	149	43819
arachidonic acid	Arachidonic Acid	D016718		Pertussis	#N/A	CASH			KEGG:hsa05133	Pertussis	KEGG:hsa05133	1.5e-18	1.54e-15	14	214	76	43819
arachidonic acid	Arachidonic Acid	D016718		Endogenous sterols	#N/A	CASH					REACT:R-HSA-211976	4.36e-09	4.46e-06	6	214	28	43819
arachidonic acid	Arachidonic Acid	D016718		Prion diseases	#N/A	CASH			KEGG:hsa05020	Prion diseases	KEGG:hsa05020	8.44e-14	8.64e-11	9	214	35	43819
arachidonic acid	Arachidonic Acid	D016718		Salmonella infection	#N/A	CASH			KEGG:hsa05132	Salmonella infection	KEGG:hsa05132	5.17e-13	5.29e-10	11	214	86	43819
arachidonic acid	Arachidonic Acid	D016718		Extracellular matrix organization	#N/A	CASH					REACT:R-HSA-1474244	3.14e-08	3.21e-05	12	214	297	43819
arachidonic acid	Arachidonic Acid	D016718		FasL/ CD95L signaling	#N/A	CASH					REACT:R-HSA-75157	2.76e-09	2.82e-06	4	214	5	43819
arachidonic acid	Arachidonic Acid	D016718		TGF-beta signaling pathway	#N/A	CASH			KEGG:hsa04350	TGF-beta signaling pathway	KEGG:hsa04350	3.74e-06	0.00383	6	214	84	43819
arachidonic acid	Arachidonic Acid	D016718		Fatty acids	#N/A	CASH					REACT:R-HSA-211935	6.1e-11	6.25e-08	6	214	15	43819
arachidonic acid	Arachidonic Acid	D016718		Fatty acid, triacylglycerol, and ketone body metabolism	#N/A	CASH					REACT:R-HSA-535734	3.47e-17	3.55e-14	19	214	252	43819
arachidonic acid	Arachidonic Acid	D016718		TNF signaling pathway	#N/A	CASH			KEGG:hsa04668	TNF signaling pathway	KEGG:hsa04668	2.61e-31	2.67e-28	23	214	108	43819
arachidonic acid	Arachidonic Acid	D016718		Toll-like receptor signaling pathway	#N/A	CASH			KEGG:hsa04620	Toll-like receptor signaling pathway	KEGG:hsa04620	2.53e-21	2.59e-18	17	214	104	43819
arachidonic acid	Arachidonic Acid	D016718		GAB1 signalosome	#N/A	CASH					REACT:R-HSA-180292	8.05e-14	8.24e-11	13	214	128	43819
arachidonic acid	Arachidonic Acid	D016718		Transcriptional misregulation in cancer	#N/A	CASH			KEGG:hsa05202	Transcriptional misregulation in cancer	KEGG:hsa05202	2.2e-08	2.25e-05	10	214	179	43819
arachidonic acid	Arachidonic Acid	D016718		Glucuronidation	#N/A	CASH					REACT:R-HSA-156588	1.04e-07	0.000107	5	214	24	43819
arachidonic acid	Arachidonic Acid	D016718		HDL-mediated lipid transport	#N/A	CASH					REACT:R-HSA-194223	3.87e-08	3.96e-05	5	214	20	43819
arachidonic acid	Arachidonic Acid	D016718		Heme degradation	#N/A	CASH					REACT:R-HSA-189483	2.27e-06	0.00233	3	214	6	43819
arachidonic acid	Arachidonic Acid	D016718		Sphingolipid signaling pathway	#N/A	CASH			KEGG:hsa04071		KEGG:hsa04071	7.31e-13	7.49e-10	12	214	118	43819
arachidonic acid	Arachidonic Acid	D016718		Import of palmitoyl-CoA into the mitochondrial matrix	#N/A	CASH					REACT:R-HSA-200425	1.78e-07	0.000182	4	214	11	43819
arachidonic acid	Arachidonic Acid	D016718		mTOR signaling pathway	#N/A	CASH			KEGG:hsa04150		KEGG:hsa04150	6.9e-13	7.07e-10	13	214	151	43819
arachidonic acid	Arachidonic Acid	D016718		Intrinsic Pathway for Apoptosis	#N/A	CASH					REACT:R-HSA-109606	2.88e-22	2.95e-19	14	214	44	43819
arachidonic acid	Arachidonic Acid	D016718		L1CAM interactions	#N/A	CASH					REACT:R-HSA-373760	7e-07	0.000717	7	214	101	43819
arachidonic acid	Arachidonic Acid	D016718		RIG-I-like receptor signaling pathway	#N/A	CASH			KEGG:hsa04622		KEGG:hsa04622	5.55e-08	5.68e-05	7	214	70	43819
arachidonic acid	Arachidonic Acid	D016718		Lipid digestion, mobilization, and transport	#N/A	CASH					REACT:R-HSA-73923	1.33e-11	1.36e-08	11	214	115	43819
arachidonic acid	Arachidonic Acid	D016718		Lipoprotein metabolism	#N/A	CASH					REACT:R-HSA-174824	3.24e-09	3.32e-06	8	214	74	43819
arachidonic acid	Arachidonic Acid	D016718		Fc epsilon RI signaling pathway	#N/A	CASH			KEGG:hsa04664		KEGG:hsa04664	1.22e-12	1.24e-09	10	214	67	43819
arachidonic acid	Arachidonic Acid	D016718		Adipocytokine signaling pathway	#N/A	CASH			KEGG:hsa04920		KEGG:hsa04920	4.14e-14	4.24e-11	11	214	69	43819
arachidonic acid	Arachidonic Acid	D016718		MAP2K and MAPK activation	#N/A	CASH					REACT:R-HSA-5674135	3.61e-08	3.69e-05	6	214	39	43819
arachidonic acid	Arachidonic Acid	D016718		Type II diabetes mellitus	#N/A	CASH			KEGG:hsa04930		KEGG:hsa04930	2.73e-09	2.8e-06	7	214	46	43819
arachidonic acid	Arachidonic Acid	D016718		MAP kinase activation in TLR cascade	#N/A	CASH					REACT:R-HSA-450294	7.52e-13	7.7e-10	10	214	64	43819
arachidonic acid	Arachidonic Acid	D016718		MAPK targets/ Nuclear events mediated by MAP kinases	#N/A	CASH					REACT:R-HSA-450282	2.45e-14	2.51e-11	9	214	31	43819
arachidonic acid	Arachidonic Acid	D016718		Hepatitis C	#N/A	CASH			KEGG:hsa05160		KEGG:hsa05160	5.01e-18	5.13e-15	16	214	131	43819
arachidonic acid	Arachidonic Acid	D016718		Epstein-Barr virus infection	#N/A	CASH			KEGG:hsa05169		KEGG:hsa05169	5.04e-09	5.17e-06	11	214	200	43819
arachidonic acid	Arachidonic Acid	D016718		Metabolism	#N/A	CASH					REACT:R-HSA-1430728	1.51e-59	1.55e-56	90	214	2172	43819
arachidonic acid	Arachidonic Acid	D016718		Metabolism of fat-soluble vitamins	#N/A	CASH					REACT:R-HSA-6806667	2.4e-07	0.000246	6	214	53	43819
arachidonic acid	Arachidonic Acid	D016718		Metabolism of lipids and lipoproteins	#N/A	CASH					REACT:R-HSA-556833	4.1e-54	4.2e-51	61	214	814	43819
arachidonic acid	Arachidonic Acid	D016718		Metabolism of vitamins and cofactors	#N/A	CASH					REACT:R-HSA-196854	2.51e-06	0.00257	8	214	174	43819
arachidonic acid	Arachidonic Acid	D016718		MicroRNAs in cancer	#N/A	CASH			KEGG:hsa05206		KEGG:hsa05206	2.29e-12	2.35e-09	16	214	299	43819
arachidonic acid	Arachidonic Acid	D016718		Miscellaneous substrates	#N/A	CASH					REACT:R-HSA-211958	2.66e-07	0.000272	4	214	12	43819
arachidonic acid	Arachidonic Acid	D016718		Mitochondrial biogenesis	#N/A	CASH					REACT:R-HSA-1592230	2.69e-07	0.000275	6	214	54	43819
arachidonic acid	Arachidonic Acid	D016718		Pancreatic cancer	#N/A	CASH			KEGG:hsa05212		KEGG:hsa05212	3.54e-16	3.63e-13	12	214	64	43819
arachidonic acid	Arachidonic Acid	D016718		MyD88 cascade initiated on plasma membrane	#N/A	CASH					REACT:R-HSA-975871	1.26e-11	1.29e-08	10	214	84	43819
arachidonic acid	Arachidonic Acid	D016718		Negative feedback regulation of MAPK pathway	#N/A	CASH					REACT:R-HSA-5674499	2.27e-06	0.00233	3	214	6	43819
arachidonic acid	Arachidonic Acid	D016718		Negative regulation of the PI3K/AKT network	#N/A	CASH					REACT:R-HSA-199418	7.2e-06	0.00737	6	214	94	43819
arachidonic acid	Arachidonic Acid	D016718		Bladder cancer	#N/A	CASH			KEGG:hsa05219		KEGG:hsa05219	6.13e-15	6.28e-12	10	214	41	43819
arachidonic acid	Arachidonic Acid	D016718		Nuclear Events (kinase and transcription factor activation)	#N/A	CASH					REACT:R-HSA-198725	1.3e-07	0.000133	5	214	25	43819
arachidonic acid	Arachidonic Acid	D016718		Nuclear Receptor transcription pathway	#N/A	CASH					REACT:R-HSA-383280	1.51e-10	1.54e-07	8	214	51	43819
arachidonic acid	Arachidonic Acid	D016718		Nucleotide-binding domain, leucine rich repeat containing receptor (NLR) signaling pathways	#N/A	CASH					REACT:R-HSA-168643	1.31e-07	0.000134	6	214	48	43819
arachidonic acid	Arachidonic Acid	D016718		Oncogenic MAPK signaling	#N/A	CASH					REACT:R-HSA-6802957	1.92e-06	0.00197	6	214	75	43819
arachidonic acid	Arachidonic Acid	D016718		Dilated cardiomyopathy	#N/A	CASH			KEGG:hsa05414		KEGG:hsa05414	5.24e-06	0.00537	6	214	89	43819
arachidonic acid	Arachidonic Acid	D016718		Oxidative Stress Induced Senescence	#N/A	CASH					REACT:R-HSA-2559580	3.1e-06	0.00317	7	214	126	43819
arachidonic acid	Arachidonic Acid	D016718		Acute myeloid leukemia	#N/A	CASH					KEGG:hsa05221	2.84e-10	2.91e-07	8	214	55	43819
arachidonic acid	Arachidonic Acid	D016718		Paradoxical activation of RAF signaling by kinase inactive BRAF	#N/A	CASH					REACT:R-HSA-6802955	3.61e-08	3.69e-05	6	214	39	43819
arachidonic acid	Arachidonic Acid	D016718		alpha-Linolenic acid metabolism	#N/A	CASH					KEGG:hsa00592	6.46e-06	0.00661	4	214	25	43819
arachidonic acid	Arachidonic Acid	D016718		Phase 1 - Functionalization of compounds	#N/A	CASH					REACT:R-HSA-211945	5.17e-33	5.3e-30	24	214	109	43819
arachidonic acid	Arachidonic Acid	D016718		Phase II conjugation	#N/A	CASH					REACT:R-HSA-156580	6.11e-08	6.26e-05	8	214	107	43819
arachidonic acid	Arachidonic Acid	D016718		PI3K/AKT activation	#N/A	CASH					REACT:R-HSA-198203	1.95e-12	2e-09	12	214	128	43819
arachidonic acid	Arachidonic Acid	D016718		PI3K/AKT Signaling in Cancer	#N/A	CASH					REACT:R-HSA-2219528	1.56e-08	1.6e-05	8	214	90	43819
arachidonic acid	Arachidonic Acid	D016718		PI5P, PP2A and IER3 Regulate PI3K/AKT Signaling	#N/A	CASH					REACT:R-HSA-6811558	4.59e-06	0.0047	6	214	87	43819
arachidonic acid	Arachidonic Acid	D016718		PIP3 activates AKT signaling	#N/A	CASH					REACT:R-HSA-1257604	1.47e-12	1.5e-09	12	214	125	43819
arachidonic acid	Arachidonic Acid	D016718		AMPK signaling pathway	#N/A	CASH					KEGG:hsa04152	8.96e-13	9.17e-10	12	214	120	43819
arachidonic acid	Arachidonic Acid	D016718		Apoptosis - multiple species	#N/A	CASH					KEGG:hsa04215	4.37e-20	4.47e-17	12	214	33	43819
arachidonic acid	Arachidonic Acid	D016718		PPARA activates gene expression	#N/A	CASH					REACT:R-HSA-1989781	6.52e-17	6.67e-14	15	214	124	43819
arachidonic acid	Arachidonic Acid	D016718		Ascorbate and aldarate metabolism	#N/A	CASH					KEGG:hsa00053	3.44e-09	3.52e-06	6	214	27	43819
arachidonic acid	Arachidonic Acid	D016718		Autophagy - animal	#N/A	CASH					KEGG:hsa04140	3.05e-15	3.12e-12	14	214	128	43819
arachidonic acid	Arachidonic Acid	D016718		B cell receptor signaling pathway	#N/A	CASH					KEGG:hsa04662	5.55e-08	5.68e-05	7	214	70	43819
arachidonic acid	Arachidonic Acid	D016718		Breast cancer	#N/A	CASH					KEGG:hsa05224	1.54e-10	1.58e-07	11	214	144	43819
arachidonic acid	Arachidonic Acid	D016718		Recycling of bile acids and salts	#N/A	CASH					REACT:R-HSA-159418	9.61e-07	0.000984	4	214	16	43819
arachidonic acid	Arachidonic Acid	D016718		Regulated Necrosis	#N/A	CASH					REACT:R-HSA-5218859	9.61e-07	0.000984	4	214	16	43819
arachidonic acid	Arachidonic Acid	D016718		Regulation by c-FLIP	#N/A	CASH					REACT:R-HSA-3371378	1.78e-07	0.000182	4	214	11	43819
arachidonic acid	Arachidonic Acid	D016718		Regulation of cholesterol biosynthesis by SREBP (SREBF)	#N/A	CASH					REACT:R-HSA-1655829	2.84e-10	2.91e-07	8	214	55	43819
arachidonic acid	Arachidonic Acid	D016718		Regulation of lipid metabolism by Peroxisome proliferator-activated receptor alpha (PPARalpha)	#N/A	CASH					REACT:R-HSA-400206	9.41e-17	9.64e-14	15	214	127	43819
arachidonic acid	Arachidonic Acid	D016718		Regulation of necroptotic cell death	#N/A	CASH					REACT:R-HSA-5675482	5.33e-07	0.000546	4	214	14	43819
arachidonic acid	Arachidonic Acid	D016718		Retinoid metabolism and transport	#N/A	CASH					REACT:R-HSA-975634	2.47e-06	0.00252	5	214	44	43819
arachidonic acid	Arachidonic Acid	D016718		Central carbon metabolism in cancer	#N/A	CASH					KEGG:hsa05230	1.13e-09	1.15e-06	8	214	65	43819
arachidonic acid	Arachidonic Acid	D016718		RIPK1-mediated regulated necrosis	#N/A	CASH					REACT:R-HSA-5213460	9.61e-07	0.000984	4	214	16	43819
arachidonic acid	Arachidonic Acid	D016718		Role of LAT2/NTAL/LAB on calcium mobilization	#N/A	CASH					REACT:R-HSA-2730905	4.39e-12	4.5e-09	12	214	137	43819
arachidonic acid	Arachidonic Acid	D016718		Signaling by BRAF and RAF fusions	#N/A	CASH					REACT:R-HSA-6802952	5.61e-07	0.000575	6	214	61	43819
arachidonic acid	Arachidonic Acid	D016718		Signaling by high-kinase activity BRAF mutants	#N/A	CASH					REACT:R-HSA-6802948	1.82e-08	1.87e-05	6	214	35	43819
arachidonic acid	Arachidonic Acid	D016718		Signaling by moderate kinase activity BRAF mutants	#N/A	CASH					REACT:R-HSA-6802946	3.61e-08	3.69e-05	6	214	39	43819
arachidonic acid	Arachidonic Acid	D016718		Signaling by RAS mutants	#N/A	CASH					REACT:R-HSA-6802949	1.68e-07	0.000172	6	214	50	43819
arachidonic acid	Arachidonic Acid	D016718		Signaling by the B Cell Receptor (BCR)	#N/A	CASH					REACT:R-HSA-983705	2.21e-09	2.26e-06	12	214	234	43819
tauroursodeoxycholic acid	tauroursodeoxycholic acid	C031655	14605-22-2	Osteoclast differentiation	#N/A	CCM&Aggressive	Osteoclast differentiation		KEGG:hsa04380	Osteoclast differentiation	KEGG:hsa04380	6.42e-07	0.000635	7	165	129	43819
bilirubin	Bilirubin	D001663	635-65-4	Pathways in cancer	#N/A	Aggressive	Pathways in cancer		KEGG:hsa05200		KEGG:hsa05200	9.68e-18	8.49e-15	20	150	395	43819
tauroursodeoxycholic acid	tauroursodeoxycholic acid	C031655	14605-22-2	Pathways in cancer	#N/A	CCM&Aggressive	Pathways in cancer		KEGG:hsa05200		KEGG:hsa05200	5.77e-26	5.71e-23	27	165	395	43819
bilirubin	Bilirubin	D001663	635-65-4	PI3K-Akt signaling pathway	PI3K-Akt signaling pathway	Aggressive	PI3K-Akt signaling pathway		KEGG:hsa04151	PI3K-Akt signaling pathway	KEGG:hsa04151	1.08e-12	9.44e-10	15	150	341	43819
palmitoleic acid	palmitoleic acid	C008757	2091-29-4	PI3K-Akt signaling pathway	PI3K-Akt signaling pathway	CCM&Aggressive	PI3K-Akt signaling pathway		KEGG:hsa04151	PI3K-Akt signaling pathway	KEGG:hsa04151	9.18e-06	0.00148	3	6	341	43819
tauroursodeoxycholic acid	tauroursodeoxycholic acid	C031655	14605-22-2	PI3K-Akt signaling pathway	PI3K-Akt signaling pathway	CCM&Aggressive	PI3K-Akt signaling pathway		KEGG:hsa04151	PI3K-Akt signaling pathway	KEGG:hsa04151	3.79e-18	3.74e-15	20	165	341	43819
bilirubin	Bilirubin	D001663	635-65-4	Proteoglycans in cancer	#N/A	Aggressive	Proteoglycans in cancer		KEGG:hsa05205	Proteoglycans in cancer	KEGG:hsa05205	3.88e-08	3.41e-05	9	150	203	43819
tauroursodeoxycholic acid	tauroursodeoxycholic acid	C031655	14605-22-2	Proteoglycans in cancer	#N/A	CCM&Aggressive	Proteoglycans in cancer		KEGG:hsa05205	Proteoglycans in cancer	KEGG:hsa05205	5.21e-14	5.15e-11	14	165	203	43819
bilirubin	Bilirubin	D001663	635-65-4	Rheumatoid arthritis	#N/A	Aggressive	Rheumatoid arthritis		KEGG:hsa05323	Rheumatoid arthritis	KEGG:hsa05323	8.73e-10	7.65e-07	8	150	89	43819
tauroursodeoxycholic acid	tauroursodeoxycholic acid	C031655	14605-22-2	Rheumatoid arthritis	#N/A	CCM&Aggressive	Rheumatoid arthritis		KEGG:hsa05323	Rheumatoid arthritis	KEGG:hsa05323	5.02e-08	4.97e-05	7	165	89	43819
bilirubin	Bilirubin	D001663	635-65-4	T cell receptor signaling pathway	#N/A	Aggressive	T cell receptor signaling pathway		KEGG:hsa04660	T cell receptor signaling pathway	KEGG:hsa04660	9.67e-11	8.48e-08	9	150	103	43819
bilirubin	Bilirubin	D001663	635-65-4	Th17 cell differentiation	#N/A	Aggressive	Th17 cell differentiation		KEGG:hsa04659	Th17 cell differentiation	KEGG:hsa04659	3.82e-09	3.35e-06	8	150	107	43819
tauroursodeoxycholic acid	tauroursodeoxycholic acid	C031655	14605-22-2	Th17 cell differentiation	#N/A	CCM&Aggressive	Th17 cell differentiation		KEGG:hsa04659	Th17 cell differentiation	KEGG:hsa04659	1.12e-11	1.1e-08	10	165	107	43819
bilirubin	Bilirubin	D001663	635-65-4	Toxoplasmosis	#N/A	Aggressive	Toxoplasmosis		KEGG:hsa05145	Toxoplasmosis	KEGG:hsa05145	2.25e-13	1.97e-10	11	150	113	43819
tauroursodeoxycholic acid	tauroursodeoxycholic acid	C031655	14605-22-2	Toxoplasmosis	#N/A	CCM&Aggressive	Toxoplasmosis		KEGG:hsa05145	Toxoplasmosis	KEGG:hsa05145	6.43e-13	6.36e-10	11	165	113	43819
bilirubin	Bilirubin	D001663	635-65-4	Tuberculosis	#N/A	Aggressive	Tuberculosis		KEGG:hsa05152	Tuberculosis	KEGG:hsa05152	5.94e-14	5.21e-11	13	150	178	43819
tauroursodeoxycholic acid	tauroursodeoxycholic acid	C031655	14605-22-2	Tuberculosis	#N/A	CCM&Aggressive	Tuberculosis		KEGG:hsa05152	Tuberculosis	KEGG:hsa05152	8.4e-15	8.3e-12	14	165	178	43819
bilirubin	Bilirubin	D001663	635-65-4	Aldosterone-regulated sodium reabsorption	#N/A	Aggressive		Aldosterone-regulated sodium reabsorption			KEGG:hsa04960	7.98e-06	0.007	4	150	37	43819
tauroursodeoxycholic acid	tauroursodeoxycholic acid	C031655	14605-22-2	Alzheimer's disease	#N/A	CCM&Aggressive		Alzheimer's disease	KEGG:hsa05010	Alzheimer's disease	KEGG:hsa05010	1.81e-19	1.79e-16	17	165	171	43819
bilirubin	Bilirubin	D001663	635-65-4	Alzheimer's disease	#N/A	Aggressive		Alzheimer's disease	KEGG:hsa05010	Alzheimer's disease	KEGG:hsa05010	2.15e-11	1.89e-08	11	150	171	43819
tauroursodeoxycholic acid	tauroursodeoxycholic acid	C031655	14605-22-2	Amphetamine addiction	#N/A	CCM&Aggressive		Amphetamine addiction			KEGG:hsa05031	6.13e-06	0.00606	5	165	68	43819
tauroursodeoxycholic acid	tauroursodeoxycholic acid	C031655	14605-22-2	Amyotrophic lateral sclerosis (ALS)	#N/A	CCM&Aggressive		Amyotrophic lateral sclerosis (ALS)	KEGG:hsa05014		KEGG:hsa05014	3.24e-13	3.21e-10	9	165	51	43819
tauroursodeoxycholic acid	tauroursodeoxycholic acid	C031655	14605-22-2	Apelin signaling pathway	#N/A	CCM&Aggressive		Apelin signaling pathway			KEGG:hsa04371	2.19e-13	2.17e-10	12	165	138	43819
bilirubin	Bilirubin	D001663	635-65-4	Apelin signaling pathway	#N/A	Aggressive		Apelin signaling pathway			KEGG:hsa04371	8.62e-06	0.00756	6	150	138	43819
tauroursodeoxycholic acid	tauroursodeoxycholic acid	C031655	14605-22-2	Bile secretion	Bile secretion	CCM&Aggressive		Bile secretion			KEGG:hsa04976	1.03e-08	1.01e-05	7	165	71	43819
bilirubin	Bilirubin	D001663	635-65-4	Bile secretion	Bile secretion	Aggressive		Bile secretion			KEGG:hsa04976	5.3e-09	4.64e-06	7	150	71	43819
tauroursodeoxycholic acid	tauroursodeoxycholic acid	C031655	14605-22-2	cGMP-PKG signaling pathway	#N/A	CCM&Aggressive		cGMP-PKG signaling pathway			KEGG:hsa04022	1.33e-08	1.32e-05	9	165	163	43819
tauroursodeoxycholic acid	tauroursodeoxycholic acid	C031655	14605-22-2	Cholinergic synapse	#N/A	CCM&Aggressive		Cholinergic synapse			KEGG:hsa04725	2.46e-07	0.000243	7	165	112	43819
tauroursodeoxycholic acid	tauroursodeoxycholic acid	C031655	14605-22-2	Dopaminergic synapse	#N/A	CCM&Aggressive		Dopaminergic synapse			KEGG:hsa04728	6.76e-07	0.000669	7	165	130	43819
tauroursodeoxycholic acid	tauroursodeoxycholic acid	C031655	14605-22-2	Endocrine resistance	#N/A	CCM&Aggressive		Endocrine resistance			KEGG:hsa01522	1.03e-18	1.02e-15	14	165	95	43819
bilirubin	Bilirubin	D001663	635-65-4	Endocrine resistance	#N/A	Aggressive		Endocrine resistance			KEGG:hsa01522	9.84e-07	0.000863	6	150	95	43819
tauroursodeoxycholic acid	tauroursodeoxycholic acid	C031655	14605-22-2	Estrogen signaling pathway	#N/A	CCM&Aggressive		Estrogen signaling pathway			KEGG:hsa04915	9.8e-08	9.69e-05	7	165	98	43819
tauroursodeoxycholic acid	tauroursodeoxycholic acid	C031655	14605-22-2	Glioma	#N/A	CCM&Aggressive		Glioma			KEGG:hsa05214	1.26e-10	1.25e-07	8	165	64	43819
bilirubin	Bilirubin	D001663	635-65-4	Glioma	#N/A	Aggressive		Glioma			KEGG:hsa05214	5.88e-11	5.15e-08	8	150	64	43819
tauroursodeoxycholic acid	tauroursodeoxycholic acid	C031655	14605-22-2	Glucagon signaling pathway	#N/A	CCM&Aggressive		Glucagon signaling pathway			KEGG:hsa04922	7.6e-12	7.51e-09	10	165	103	43819
tauroursodeoxycholic acid	tauroursodeoxycholic acid	C031655	14605-22-2	HIF-1 signaling pathway	HIF-1 signaling pathway	CCM&Aggressive		HIF-1 signaling pathway	KEGG:hsa04066	HIF-1 signaling pathway	KEGG:hsa04066	1.83e-13	1.81e-10	11	165	101	43819
bilirubin	Bilirubin	D001663	635-65-4	HIF-1 signaling pathway	HIF-1 signaling pathway	Aggressive		HIF-1 signaling pathway	KEGG:hsa04066	HIF-1 signaling pathway	KEGG:hsa04066	1.17e-20	1.03e-17	15	150	101	43819
tauroursodeoxycholic acid	tauroursodeoxycholic acid	C031655	14605-22-2	MAPK signaling pathway	MAPK signaling pathway	CCM&Aggressive		MAPK signaling pathway	KEGG:hsa04010	MAPK signaling pathway	KEGG:hsa04010	2.99e-10	2.96e-07	12	165	255	43819
bilirubin	Bilirubin	D001663	635-65-4	MAPK signaling pathway	MAPK signaling pathway	Aggressive		MAPK signaling pathway	KEGG:hsa04010	MAPK signaling pathway	KEGG:hsa04010	9.87e-11	8.65e-08	12	150	255	43819
tauroursodeoxycholic acid	tauroursodeoxycholic acid	C031655	14605-22-2	Neurotrophin signaling pathway	#N/A	CCM&Aggressive		Neurotrophin signaling pathway			KEGG:hsa04722	8.29e-10	8.2e-07	9	165	119	43819
bilirubin	Bilirubin	D001663	635-65-4	Phospholipase D signaling pathway	#N/A	Aggressive		Phospholipase D signaling pathway			KEGG:hsa04072	7.44e-07	0.000653	7	150	145	43819
bilirubin	Bilirubin	D001663	635-65-4	Rap1 signaling pathway	#N/A	Aggressive		Rap1 signaling pathway	KEGG:hsa04015	Rap1 signaling pathway	KEGG:hsa04015	7.15e-07	0.000627	8	150	210	43819
bilirubin	Bilirubin	D001663	635-65-4	Ras signaling pathway	#N/A	Aggressive		Ras signaling pathway	KEGG:hsa04014	Ras signaling pathway	KEGG:hsa04014	4.48e-10	3.93e-07	11	150	227	43819
bilirubin	Bilirubin	D001663	635-65-4	Renal cell carcinoma	#N/A	Aggressive		Renal cell carcinoma	KEGG:hsa05211		KEGG:hsa05211	6.68e-11	5.86e-08	8	150	65	43819
bilirubin	Bilirubin	D001663	635-65-4	Thyroid hormone signaling pathway	#N/A	Aggressive		Thyroid hormone signaling pathway			KEGG:hsa04919	1.63e-07	0.000143	7	150	116	43819
tauroursodeoxycholic acid	tauroursodeoxycholic acid	C031655	14605-22-2	Thyroid hormone signaling pathway	#N/A	CCM&Aggressive		Thyroid hormone signaling pathway			KEGG:hsa04919	6.6e-10	6.53e-07	9	165	116	43819
tauroursodeoxycholic acid	tauroursodeoxycholic acid	C031655	14605-22-2	Thyroid hormone synthesis	#N/A	CCM&Aggressive		Thyroid hormone synthesis			KEGG:hsa04918	3.9e-07	0.000386	6	165	74	43819
bilirubin	Bilirubin	D001663	635-65-4	African trypanosomiasis	#N/A	Aggressive			KEGG:hsa05143	African trypanosomiasis	KEGG:hsa05143	1.81e-09	1.59e-06	6	150	34	43819
bilirubin	Bilirubin	D001663	635-65-4	AGE-RAGE signaling pathway in diabetic complications	#N/A	Aggressive			KEGG:hsa04933	AGE-RAGE signaling pathway in diabetic complications	KEGG:hsa04933	4.83e-19	4.23e-16	14	150	99	43819
bilirubin	Bilirubin	D001663	635-65-4	Antifolate resistance	#N/A	Aggressive			KEGG:hsa01523	Antifolate resistance	KEGG:hsa01523	9.98e-10	8.75e-07	6	150	31	43819
bilirubin	Bilirubin	D001663	635-65-4	Apoptosis	#N/A	Aggressive			KEGG:hsa04210	Apoptosis	KEGG:hsa04210	5.98e-17	5.24e-14	14	150	138	43819
bilirubin	Bilirubin	D001663	635-65-4	Chagas disease (American trypanosomiasis)	#N/A	Aggressive			KEGG:hsa05142	Chagas disease (American trypanosomiasis)	KEGG:hsa05142	3.75e-17	3.29e-14	13	150	102	43819
bilirubin	Bilirubin	D001663	635-65-4	Cytokine Signaling in Immune system	#N/A	Aggressive			REACT:R-HSA-1280215	Cytokine Signaling in Immune system	REACT:R-HSA-1280215	2.54e-24	2.22e-21	31	150	760	43819
bilirubin	Bilirubin	D001663	635-65-4	Cytosolic DNA-sensing pathway	#N/A	Aggressive			KEGG:hsa04623	Cytosolic DNA-sensing pathway	KEGG:hsa04623	2.63e-06	0.00231	5	150	63	43819
bilirubin	Bilirubin	D001663	635-65-4	EGFR tyrosine kinase inhibitor resistance	#N/A	Aggressive			KEGG:hsa01521	EGFR tyrosine kinase inhibitor resistance	KEGG:hsa01521	1.92e-13	1.68e-10	10	150	79	43819
bilirubin	Bilirubin	D001663	635-65-4	Fluid shear stress and atherosclerosis	#N/A	Aggressive			KEGG:hsa05418	Fluid shear stress and atherosclerosis	KEGG:hsa05418	5.6e-25	4.91e-22	19	150	142	43819
bilirubin	Bilirubin	D001663	635-65-4	FoxO signaling pathway	#N/A	Aggressive			KEGG:hsa04068	FoxO signaling pathway	KEGG:hsa04068	3.56e-11	3.12e-08	10	150	132	43819
bilirubin	Bilirubin	D001663	635-65-4	Hemostasis	#N/A	Aggressive			REACT:R-HSA-109582	Hemostasis	REACT:R-HSA-109582	8.87e-11	7.78e-08	17	150	639	43819
bilirubin	Bilirubin	D001663	635-65-4	Hepatitis B	#N/A	Aggressive			KEGG:hsa05161	Hepatitis B	KEGG:hsa05161	3.3e-12	2.9e-09	11	150	144	43819
bilirubin	Bilirubin	D001663	635-65-4	Herpes simplex infection	#N/A	Aggressive			KEGG:hsa05168	Herpes simplex infection	KEGG:hsa05168	1.74e-08	1.53e-05	9	150	185	43819
bilirubin	Bilirubin	D001663	635-65-4	IL-17 signaling pathway	#N/A	Aggressive			KEGG:hsa04657	IL-17 signaling pathway	KEGG:hsa04657	1.92e-19	1.68e-16	14	150	93	43819
bilirubin	Bilirubin	D001663	635-65-4	Influenza A	#N/A	Aggressive			KEGG:hsa05164	Influenza A	KEGG:hsa05164	1.49e-18	1.31e-15	16	150	173	43819
bilirubin	Bilirubin	D001663	635-65-4	Innate Immune System	#N/A	Aggressive			REACT:R-HSA-168249	Innate Immune System	REACT:R-HSA-168249	1.18e-10	1.04e-07	23	150	1298	43819
bilirubin	Bilirubin	D001663	635-65-4	Insulin resistance	#N/A	Aggressive			KEGG:hsa04931	Insulin resistance	KEGG:hsa04931	1.98e-06	0.00173	6	150	107	43819
bilirubin	Bilirubin	D001663	635-65-4	Interleukin-1 processing	#N/A	Aggressive			REACT:R-HSA-448706	Interleukin-1 processing	REACT:R-HSA-448706	1.36e-06	0.00119	3	150	7	43819
bilirubin	Bilirubin	D001663	635-65-4	Interleukin-10 signaling	Interleukin-10 signaling	Aggressive			REACT:R-HSA-6783783	Interleukin-10 signaling	REACT:R-HSA-6783783	1.19e-15	1.05e-12	10	150	49	43819
bilirubin	Bilirubin	D001663	635-65-4	Interleukin-4 and 13 signaling	#N/A	Aggressive			REACT:R-HSA-6785807	Interleukin-4 and 13 signaling	REACT:R-HSA-6785807	7.9e-20	6.93e-17	15	150	114	43819
bilirubin	Bilirubin	D001663	635-65-4	Jak-STAT signaling pathway	#N/A	Aggressive			KEGG:hsa04630	Jak-STAT signaling pathway	KEGG:hsa04630	7.93e-12	6.95e-09	11	150	156	43819
bilirubin	Bilirubin	D001663	635-65-4	Legionellosis	#N/A	Aggressive			KEGG:hsa05134	Legionellosis	KEGG:hsa05134	1.66e-11	1.46e-08	8	150	55	43819
bilirubin	Bilirubin	D001663	635-65-4	Measles	#N/A	Aggressive			KEGG:hsa05162	Measles	KEGG:hsa05162	3.84e-11	3.37e-08	10	150	133	43819
bilirubin	Bilirubin	D001663	635-65-4	Natural killer cell mediated cytotoxicity	#N/A	Aggressive			KEGG:hsa04650	Natural killer cell mediated cytotoxicity	KEGG:hsa04650	3.94e-07	0.000346	7	150	132	43819
bilirubin	Bilirubin	D001663	635-65-4	NOD-like receptor signaling pathway	NOD-like receptor signaling pathway	Aggressive			KEGG:hsa04621	NOD-like receptor signaling pathway	KEGG:hsa04621	4.34e-10	3.8e-07	10	150	170	43819
bilirubin	Bilirubin	D001663	635-65-4	Non-alcoholic fatty liver disease (NAFLD)	#N/A	Aggressive			KEGG:hsa04932	Non-alcoholic fatty liver disease (NAFLD)	KEGG:hsa04932	5.01e-18	4.39e-15	15	150	149	43819
bilirubin	Bilirubin	D001663	635-65-4	Pertussis	#N/A	Aggressive			KEGG:hsa05133	Pertussis	KEGG:hsa05133	1.28e-13	1.12e-10	10	150	76	43819
bilirubin	Bilirubin	D001663	635-65-4	Prion diseases	#N/A	Aggressive			KEGG:hsa05020	Prion diseases	KEGG:hsa05020	1.31e-07	0.000115	5	150	35	43819
bilirubin	Bilirubin	D001663	635-65-4	Salmonella infection	#N/A	Aggressive			KEGG:hsa05132	Salmonella infection	KEGG:hsa05132	1.02e-14	8.97e-12	11	150	86	43819
bilirubin	Bilirubin	D001663	635-65-4	Signaling by Interleukins	#N/A	Aggressive			REACT:R-HSA-449147	Signaling by Interleukins	REACT:R-HSA-449147	4.42e-25	3.87e-22	28	150	528	43819
bilirubin	Bilirubin	D001663	635-65-4	Systemic lupus erythematosus	#N/A	Aggressive			KEGG:hsa05322	Systemic lupus erythematosus	KEGG:hsa05322	3.94e-07	0.000346	7	150	132	43819
bilirubin	Bilirubin	D001663	635-65-4	TNF signaling pathway	#N/A	Aggressive			KEGG:hsa04668	TNF signaling pathway	KEGG:hsa04668	1.73e-18	1.52e-15	14	150	108	43819
bilirubin	Bilirubin	D001663	635-65-4	Toll-like receptor signaling pathway	#N/A	Aggressive			KEGG:hsa04620	Toll-like receptor signaling pathway	KEGG:hsa04620	8.85e-14	7.76e-11	11	150	104	43819
bilirubin	Bilirubin	D001663	635-65-4	Transcriptional misregulation in cancer	#N/A	Aggressive			KEGG:hsa05202	Transcriptional misregulation in cancer	KEGG:hsa05202	1.57e-12	1.38e-09	12	150	179	43819
bilirubin	Bilirubin	D001663	635-65-4	Sphingolipid signaling pathway	#N/A	Aggressive			KEGG:hsa04071		KEGG:hsa04071	3.3e-10	2.89e-07	9	150	118	43819
bilirubin	Bilirubin	D001663	635-65-4	mTOR signaling pathway	#N/A	Aggressive			KEGG:hsa04150		KEGG:hsa04150	2.96e-09	2.59e-06	9	150	151	43819
bilirubin	Bilirubin	D001663	635-65-4	Fc epsilon RI signaling pathway	#N/A	Aggressive			KEGG:hsa04664		KEGG:hsa04664	1.22e-07	0.000107	6	150	67	43819
bilirubin	Bilirubin	D001663	635-65-4	Hepatitis C	#N/A	Aggressive			KEGG:hsa05160		KEGG:hsa05160	1.16e-12	1.02e-09	11	150	131	43819
bilirubin	Bilirubin	D001663	635-65-4	Epstein-Barr virus infection	#N/A	Aggressive			KEGG:hsa05169		KEGG:hsa05169	6.3e-06	0.00552	7	150	200	43819
bilirubin	Bilirubin	D001663	635-65-4	MicroRNAs in cancer	#N/A	Aggressive			KEGG:hsa05206		KEGG:hsa05206	9.5e-08	8.33e-05	10	150	299	43819
bilirubin	Bilirubin	D001663	635-65-4	Pancreatic cancer	#N/A	Aggressive			KEGG:hsa05212		KEGG:hsa05212	2.52e-09	2.21e-06	7	150	64	43819
bilirubin	Bilirubin	D001663	635-65-4	IRS-mediated signalling	#N/A	Aggressive			REACT:R-HSA-112399		REACT:R-HSA-112399	8.12e-08	7.12e-05	10	150	294	43819
bilirubin	Bilirubin	D001663	635-65-4	RAF-independent MAPK1/3 activation	#N/A	Aggressive			REACT:R-HSA-112409		REACT:R-HSA-112409	1.11e-06	0.000974	4	150	23	43819
bilirubin	Bilirubin	D001663	635-65-4	SOS-mediated signalling	#N/A	Aggressive			REACT:R-HSA-112412		REACT:R-HSA-112412	2.26e-06	0.00198	8	150	245	43819
bilirubin	Bilirubin	D001663	635-65-4	Platelet degranulation	#N/A	Aggressive			REACT:R-HSA-114608		REACT:R-HSA-114608	3.94e-07	0.000346	7	150	132	43819
bilirubin	Bilirubin	D001663	635-65-4	Developmental Biology	#N/A	Aggressive			REACT:R-HSA-1266738		REACT:R-HSA-1266738	1.92e-07	0.000168	17	150	1076	43819
bilirubin	Bilirubin	D001663	635-65-4	Adaptive Immune System	#N/A	Aggressive			REACT:R-HSA-1280218		REACT:R-HSA-1280218	5.34e-06	0.00468	13	150	818	43819
bilirubin	Bilirubin	D001663	635-65-4	Signaling by SCF-KIT	#N/A	Aggressive			REACT:R-HSA-1433557		REACT:R-HSA-1433557	2.72e-08	2.39e-05	11	150	337	43819
bilirubin	Bilirubin	D001663	635-65-4	Signal Transduction	#N/A	Aggressive			REACT:R-HSA-162582		REACT:R-HSA-162582	1.27e-14	1.11e-11	38	150	2588	43819
bilirubin	Bilirubin	D001663	635-65-4	Signalling by NGF	#N/A	Aggressive			REACT:R-HSA-166520		REACT:R-HSA-166520	1.21e-08	1.06e-05	13	150	477	43819
bilirubin	Bilirubin	D001663	635-65-4	Signalling to RAS	#N/A	Aggressive			REACT:R-HSA-167044		REACT:R-HSA-167044	3.13e-06	0.00275	8	150	256	43819
bilirubin	Bilirubin	D001663	635-65-4	Immune System	#N/A	Aggressive			REACT:R-HSA-168256		REACT:R-HSA-168256	8.5e-22	7.46e-19	43	150	2118	43819
bilirubin	Bilirubin	D001663	635-65-4	Prolonged ERK activation events	#N/A	Aggressive			REACT:R-HSA-169893		REACT:R-HSA-169893	2.79e-06	0.00244	8	150	252	43819
bilirubin	Bilirubin	D001663	635-65-4	Frs2-mediated activation	#N/A	Aggressive			REACT:R-HSA-170968		REACT:R-HSA-170968	2.63e-06	0.0023	8	150	250	43819
bilirubin	Bilirubin	D001663	635-65-4	ARMS-mediated activation	#N/A	Aggressive			REACT:R-HSA-170984		REACT:R-HSA-170984	2.55e-06	0.00224	8	150	249	43819
bilirubin	Bilirubin	D001663	635-65-4	Signaling by EGFR	#N/A	Aggressive			REACT:R-HSA-177929		REACT:R-HSA-177929	5.95e-08	5.22e-05	11	150	364	43819
bilirubin	Bilirubin	D001663	635-65-4	GRB2 events in EGFR signaling	#N/A	Aggressive			REACT:R-HSA-179812		REACT:R-HSA-179812	2.26e-06	0.00198	8	150	245	43819
bilirubin	Bilirubin	D001663	635-65-4	SHC1 events in EGFR signaling	#N/A	Aggressive			REACT:R-HSA-180336		REACT:R-HSA-180336	2.26e-06	0.00198	8	150	245	43819
bilirubin	Bilirubin	D001663	635-65-4	Downstream signal transduction	#N/A	Aggressive			REACT:R-HSA-186763		REACT:R-HSA-186763	4.24e-08	3.72e-05	11	150	352	43819
bilirubin	Bilirubin	D001663	635-65-4	Signaling by PDGF	#N/A	Aggressive			REACT:R-HSA-186797		REACT:R-HSA-186797	8.25e-08	7.23e-05	11	150	376	43819
bilirubin	Bilirubin	D001663	635-65-4	NGF signalling via TRKA from the plasma membrane	#N/A	Aggressive			REACT:R-HSA-187037		REACT:R-HSA-187037	1.1e-07	9.66e-05	11	150	387	43819
bilirubin	Bilirubin	D001663	635-65-4	Signalling to ERKs	#N/A	Aggressive			REACT:R-HSA-187687		REACT:R-HSA-187687	3.82e-06	0.00335	8	150	263	43819
bilirubin	Bilirubin	D001663	635-65-4	Signalling to p38 via RIT and RIN	#N/A	Aggressive			REACT:R-HSA-187706		REACT:R-HSA-187706	2.55e-06	0.00224	8	150	249	43819
bilirubin	Bilirubin	D001663	635-65-4	Signaling by VEGF	#N/A	Aggressive			REACT:R-HSA-194138		REACT:R-HSA-194138	2.81e-08	2.46e-05	11	150	338	43819
bilirubin	Bilirubin	D001663	635-65-4	DAP12 interactions	#N/A	Aggressive			REACT:R-HSA-2172127		REACT:R-HSA-2172127	7.21e-08	6.32e-05	11	150	371	43819
bilirubin	Bilirubin	D001663	635-65-4	Cellular responses to stress	#N/A	Aggressive			REACT:R-HSA-2262752		REACT:R-HSA-2262752	5.6e-11	4.91e-08	15	150	451	43819
bilirubin	Bilirubin	D001663	635-65-4	Signaling by Type 1 Insulin-like Growth Factor 1 Receptor (IGF1R)	#N/A	Aggressive			REACT:R-HSA-2404192		REACT:R-HSA-2404192	9.5e-08	8.33e-05	10	150	299	43819
bilirubin	Bilirubin	D001663	635-65-4	DAP12 signaling	#N/A	Aggressive			REACT:R-HSA-2424491		REACT:R-HSA-2424491	4.75e-08	4.17e-05	11	150	356	43819
bilirubin	Bilirubin	D001663	635-65-4	IGF1R signaling cascade	#N/A	Aggressive			REACT:R-HSA-2428924		REACT:R-HSA-2428924	9.21e-08	8.07e-05	10	150	298	43819
bilirubin	Bilirubin	D001663	635-65-4	IRS-related events triggered by IGF1R	#N/A	Aggressive			REACT:R-HSA-2428928		REACT:R-HSA-2428928	9.21e-08	8.07e-05	10	150	298	43819
bilirubin	Bilirubin	D001663	635-65-4	Fc epsilon receptor (FCERI) signaling	#N/A	Aggressive			REACT:R-HSA-2454202		REACT:R-HSA-2454202	8.46e-09	7.42e-06	12	150	378	43819
bilirubin	Bilirubin	D001663	635-65-4	Senescence-Associated Secretory Phenotype (SASP)	#N/A	Aggressive			REACT:R-HSA-2559582		REACT:R-HSA-2559582	4.76e-09	4.18e-06	8	150	110	43819
bilirubin	Bilirubin	D001663	635-65-4	Cellular Senescence	#N/A	Aggressive			REACT:R-HSA-2559583		REACT:R-HSA-2559583	2.87e-08	2.52e-05	9	150	196	43819
bilirubin	Bilirubin	D001663	635-65-4	Signaling by Leptin	#N/A	Aggressive			REACT:R-HSA-2586552		REACT:R-HSA-2586552	2.87e-06	0.00252	8	150	253	43819
bilirubin	Bilirubin	D001663	635-65-4	FCERI mediated MAPK activation	#N/A	Aggressive			REACT:R-HSA-2871796		REACT:R-HSA-2871796	4.76e-06	0.00417	8	150	271	43819
bilirubin	Bilirubin	D001663	635-65-4	Signaling by GPCR	#N/A	Aggressive			REACT:R-HSA-372790		REACT:R-HSA-372790	3.88e-06	0.00341	17	150	1342	43819
bilirubin	Bilirubin	D001663	635-65-4	NCAM signaling for neurite out-growth	#N/A	Aggressive			REACT:R-HSA-375165		REACT:R-HSA-375165	5.44e-06	0.00477	8	150	276	43819
bilirubin	Bilirubin	D001663	635-65-4	VEGFA-VEGFR2 Pathway	#N/A	Aggressive			REACT:R-HSA-4420097		REACT:R-HSA-4420097	2.36e-07	0.000207	10	150	330	43819
bilirubin	Bilirubin	D001663	635-65-4	Interleukin-2 signaling	#N/A	Aggressive			REACT:R-HSA-451927		REACT:R-HSA-451927	3.39e-07	0.000297	9	150	262	43819
bilirubin	Bilirubin	D001663	635-65-4	Interleukin-3, 5 and GM-CSF signaling	#N/A	Aggressive			REACT:R-HSA-512988		REACT:R-HSA-512988	4.5e-07	0.000394	9	150	271	43819
bilirubin	Bilirubin	D001663	635-65-4	VEGFR2 mediated cell proliferation	#N/A	Aggressive			REACT:R-HSA-5218921		REACT:R-HSA-5218921	3.32e-06	0.00291	8	150	258	43819
bilirubin	Bilirubin	D001663	635-65-4	RAF/MAP kinase cascade	#N/A	Aggressive			REACT:R-HSA-5673001		REACT:R-HSA-5673001	2.26e-06	0.00198	8	150	245	43819
bilirubin	Bilirubin	D001663	635-65-4	MAPK family signaling cascades	#N/A	Aggressive			REACT:R-HSA-5683057		REACT:R-HSA-5683057	7.15e-08	6.27e-05	10	150	290	43819
bilirubin	Bilirubin	D001663	635-65-4	MAPK1/MAPK3 signaling	#N/A	Aggressive			REACT:R-HSA-5684996		REACT:R-HSA-5684996	2.36e-07	0.000207	9	150	251	43819
bilirubin	Bilirubin	D001663	635-65-4	Insulin receptor signalling cascade	#N/A	Aggressive			REACT:R-HSA-74751		REACT:R-HSA-74751	8.92e-08	7.83e-05	10	150	297	43819
bilirubin	Bilirubin	D001663	635-65-4	Signaling by Insulin receptor	#N/A	Aggressive			REACT:R-HSA-74752		REACT:R-HSA-74752	1.88e-07	0.000165	10	150	322	43819
bilirubin	Bilirubin	D001663	635-65-4	Platelet activation, signaling and aggregation	#N/A	Aggressive			REACT:R-HSA-76002		REACT:R-HSA-76002	3.13e-10	2.75e-07	12	150	282	43819
bilirubin	Bilirubin	D001663	635-65-4	Response to elevated platelet cytosolic Ca2+	#N/A	Aggressive			REACT:R-HSA-76005		REACT:R-HSA-76005	5.07e-07	0.000445	7	150	137	43819
bilirubin	Bilirubin	D001663	635-65-4	Gastrin-CREB signalling pathway via PKC and MAPK	#N/A	Aggressive			REACT:R-HSA-881907		REACT:R-HSA-881907	4.82e-08	4.23e-05	12	150	443	43819
bilirubin	Bilirubin	D001663	635-65-4	RET signaling	#N/A	Aggressive			REACT:R-HSA-8853659		REACT:R-HSA-8853659	4.36e-07	0.000382	9	150	270	43819
bilirubin	Bilirubin	D001663	635-65-4	Interleukin receptor SHC signaling	#N/A	Aggressive			REACT:R-HSA-912526		REACT:R-HSA-912526	2.7e-07	0.000237	9	150	255	43819
bilirubin	Bilirubin	D001663	635-65-4	Acute myeloid leukemia	#N/A	Aggressive					KEGG:hsa05221	3.67e-08	3.22e-05	6	150	55	43819
bilirubin	Bilirubin	D001663	635-65-4	Ascorbate and aldarate metabolism	#N/A	Aggressive					KEGG:hsa00053	2.18e-06	0.00191	4	150	27	43819
bilirubin	Bilirubin	D001663	635-65-4	ATF4 activates genes	#N/A	Aggressive					REACT:R-HSA-380994	3.34e-08	2.93e-05	5	150	27	43819
bilirubin	Bilirubin	D001663	635-65-4	ATF6 (ATF6-alpha) activates chaperone genes	#N/A	Aggressive					REACT:R-HSA-381183	4.27e-08	3.75e-05	4	150	11	43819
bilirubin	Bilirubin	D001663	635-65-4	ATF6 (ATF6-alpha) activates chaperones	#N/A	Aggressive					REACT:R-HSA-381033	9.21e-08	8.07e-05	4	150	13	43819
bilirubin	Bilirubin	D001663	635-65-4	Autophagy - animal	#N/A	Aggressive					KEGG:hsa04140	9e-13	7.9e-10	11	150	128	43819
bilirubin	Bilirubin	D001663	635-65-4	B cell receptor signaling pathway	#N/A	Aggressive					KEGG:hsa04662	4.45e-06	0.0039	5	150	70	43819
bilirubin	Bilirubin	D001663	635-65-4	Bile acid and bile salt metabolism	#N/A	Aggressive					REACT:R-HSA-194068	3.81e-07	0.000334	5	150	43	43819
bilirubin	Bilirubin	D001663	635-65-4	Biological oxidations	#N/A	Aggressive					REACT:R-HSA-211859	9.09e-26	7.97e-23	22	150	223	43819
bilirubin	Bilirubin	D001663	635-65-4	Breast cancer	#N/A	Aggressive					KEGG:hsa05224	7.1e-07	0.000623	7	150	144	43819
bilirubin	Bilirubin	D001663	635-65-4	Central carbon metabolism in cancer	#N/A	Aggressive					KEGG:hsa05230	6.68e-11	5.86e-08	8	150	65	43819
bilirubin	Bilirubin	D001663	635-65-4	Chemical carcinogenesis	#N/A	Aggressive					KEGG:hsa05204	6.4e-26	5.61e-23	17	150	82	43819
bilirubin	Bilirubin	D001663	635-65-4	Chemokine signaling pathway	#N/A	Aggressive					KEGG:hsa04062	1.51e-08	1.33e-05	9	150	182	43819
bilirubin	Bilirubin	D001663	635-65-4	Choline metabolism in cancer	#N/A	Aggressive					KEGG:hsa05231	2.06e-09	1.8e-06	8	150	99	43819
bilirubin	Bilirubin	D001663	635-65-4	Chronic myeloid leukemia	#N/A	Aggressive					KEGG:hsa05220	5.3e-09	4.64e-06	7	150	71	43819
bilirubin	Bilirubin	D001663	635-65-4	Colorectal cancer	#N/A	Aggressive					KEGG:hsa05210	1.59e-09	1.39e-06	7	150	60	43819
bilirubin	Bilirubin	D001663	635-65-4	CYP2E1 reactions	#N/A	Aggressive					REACT:R-HSA-211999	6.36e-06	0.00558	3	150	11	43819
bilirubin	Bilirubin	D001663	635-65-4	Cytochrome bc1 complex	#N/A	Aggressive					KEGG:hsa_M00152	6.36e-06	0.00558	3	150	11	43819
bilirubin	Bilirubin	D001663	635-65-4	Cytochrome P450 - arranged by substrate type	#N/A	Aggressive					REACT:R-HSA-211897	2.1e-12	1.84e-09	9	150	68	43819
bilirubin	Bilirubin	D001663	635-65-4	Downstream signaling events of B Cell Receptor (BCR)	#N/A	Aggressive					REACT:R-HSA-1168372	3e-08	2.63e-05	9	150	197	43819
bilirubin	Bilirubin	D001663	635-65-4	Drug metabolism - cytochrome P450	#N/A	Aggressive					KEGG:hsa00982	2.45e-27	2.14e-24	17	150	69	43819
bilirubin	Bilirubin	D001663	635-65-4	Drug metabolism - other enzymes	#N/A	Aggressive					KEGG:hsa00983	1.22e-08	1.07e-05	6	150	46	43819
bilirubin	Bilirubin	D001663	635-65-4	Endometrial cancer	#N/A	Aggressive					KEGG:hsa05213	4.22e-10	3.7e-07	7	150	50	43819
bilirubin	Bilirubin	D001663	635-65-4	Extracellular matrix organization	#N/A	Aggressive					REACT:R-HSA-1474244	9.27e-06	0.00813	8	150	297	43819
bilirubin	Bilirubin	D001663	635-65-4	GAB1 signalosome	#N/A	Aggressive					REACT:R-HSA-180292	1.58e-08	1.38e-05	8	150	128	43819
bilirubin	Bilirubin	D001663	635-65-4	Glucuronate pathway (uronate pathway)	#N/A	Aggressive					KEGG:hsa_M00014	2.18e-06	0.00191	4	150	27	43819
bilirubin	Bilirubin	D001663	635-65-4	Glucuronidation	#N/A	Aggressive					REACT:R-HSA-156588	1.33e-06	0.00117	4	150	24	43819
bilirubin	Bilirubin	D001663	635-65-4	Glutathione conjugation	#N/A	Aggressive					REACT:R-HSA-156590	9.82e-15	8.62e-12	9	150	39	43819
bilirubin	Bilirubin	D001663	635-65-4	Glutathione metabolism	#N/A	Aggressive					KEGG:hsa00480	2.36e-13	2.07e-10	9	150	54	43819
bilirubin	Bilirubin	D001663	635-65-4	Heme degradation	#N/A	Aggressive					REACT:R-HSA-189483	1.97e-09	1.73e-06	4	150	6	43819
bilirubin	Bilirubin	D001663	635-65-4	Melanoma	#N/A	Aggressive					KEGG:hsa05218	2.41e-12	2.11e-09	9	150	69	43819
bilirubin	Bilirubin	D001663	635-65-4	Metabolic pathways	#N/A	Aggressive					KEGG:hsa01100	4.19e-15	3.67e-12	28	150	1270	43819
bilirubin	Bilirubin	D001663	635-65-4	Metabolism	#N/A	Aggressive					REACT:R-HSA-1430728	3.81e-33	3.35e-30	55	150	2172	43819
bilirubin	Bilirubin	D001663	635-65-4	Metabolism of lipids and lipoproteins	#N/A	Aggressive					REACT:R-HSA-556833	8.19e-13	7.19e-10	21	150	814	43819
bilirubin	Bilirubin	D001663	635-65-4	Metabolism of porphyrins	#N/A	Aggressive					REACT:R-HSA-189445	1.75e-11	1.53e-08	6	150	17	43819
bilirubin	Bilirubin	D001663	635-65-4	Metabolism of proteins	#N/A	Aggressive					REACT:R-HSA-392499	5.67e-11	4.97e-08	26	150	1623	43819
bilirubin	Bilirubin	D001663	635-65-4	Metabolism of xenobiotics by cytochrome P450	#N/A	Aggressive					KEGG:hsa00980	6.79e-29	5.96e-26	18	150	73	43819
bilirubin	Bilirubin	D001663	635-65-4	Negative regulation of the PI3K/AKT network	#N/A	Aggressive					REACT:R-HSA-199418	1.36e-09	1.19e-06	8	150	94	43819
bilirubin	Bilirubin	D001663	635-65-4	Non-small cell lung cancer	#N/A	Aggressive					KEGG:hsa05223	1.74e-06	0.00153	5	150	58	43819
bilirubin	Bilirubin	D001663	635-65-4	p53 signaling pathway	#N/A	Aggressive					KEGG:hsa04115	1.09e-10	9.6e-08	8	150	69	43819
bilirubin	Bilirubin	D001663	635-65-4	Pentose and glucuronate interconversions	#N/A	Aggressive					KEGG:hsa00040	5.65e-06	0.00495	4	150	34	43819
bilirubin	Bilirubin	D001663	635-65-4	Peptide ligand-binding receptors	#N/A	Aggressive					REACT:R-HSA-375276	4.2e-06	0.00368	7	150	188	43819
bilirubin	Bilirubin	D001663	635-65-4	PERK regulates gene expression	#N/A	Aggressive					REACT:R-HSA-381042	8.57e-14	7.52e-11	8	150	30	43819
bilirubin	Bilirubin	D001663	635-65-4	Peroxisome	#N/A	Aggressive					KEGG:hsa04146	1.03e-05	0.00903	5	150	83	43819
bilirubin	Bilirubin	D001663	635-65-4	Phase 1 - Functionalization of compounds	#N/A	Aggressive					REACT:R-HSA-211945	1.61e-10	1.42e-07	9	150	109	43819
bilirubin	Bilirubin	D001663	635-65-4	Phase II conjugation	#N/A	Aggressive					REACT:R-HSA-156580	1.51e-18	1.32e-15	14	150	107	43819
bilirubin	Bilirubin	D001663	635-65-4	PI3K/AKT activation	#N/A	Aggressive					REACT:R-HSA-198203	1.58e-08	1.38e-05	8	150	128	43819
bilirubin	Bilirubin	D001663	635-65-4	PI5P, PP2A and IER3 Regulate PI3K/AKT Signaling	#N/A	Aggressive					REACT:R-HSA-6811558	2.22e-08	1.95e-05	7	150	87	43819
bilirubin	Bilirubin	D001663	635-65-4	PIP3 activates AKT signaling	#N/A	Aggressive					REACT:R-HSA-1257604	1.31e-08	1.15e-05	8	150	125	43819
arachidonic acid	Arachidonic Acid	D016718		Chemical carcinogenesis	#N/A	CASH					KEGG:hsa05204	9.74e-20	9.97e-17	15	214	82	43819
arachidonic acid	Arachidonic Acid	D016718		Signal transduction by L1	#N/A	CASH					REACT:R-HSA-445144	6.46e-10	6.61e-07	6	214	21	43819
glycodeoxycholic acid	Glycodeoxycholic Acid	D006002	360-65-6	Phospholipase D signaling pathway	#N/A	CASH&CCM&Famililal		Phospholipase D signaling pathway			KEGG:hsa04072	1.93e-10	1.42e-07	9	115	145	43819
arachidonic acid	Arachidonic Acid	D016718		Choline metabolism in cancer	#N/A	CASH					KEGG:hsa05231	2.52e-12	2.58e-09	11	214	99	43819
arachidonic acid	Arachidonic Acid	D016718		Chronic myeloid leukemia	#N/A	CASH					KEGG:hsa05220	2.32e-09	2.37e-06	8	214	71	43819
cholic acid	Cholic Acid	D019826	81-25-4	Platelet activation	#N/A	CCM		Platelet activation			KEGG:hsa04611	1.77e-06	0.00155	6	128	123	43819
glycocholic acid	Glycocholic Acid	D006000	475-31-0	Phospholipase D signaling pathway	#N/A	CCM&Familial		Phospholipase D signaling pathway			KEGG:hsa04072	2.09e-10	1.55e-07	9	116	145	43819
arachidonic acid	Arachidonic Acid	D016718		Colorectal cancer	#N/A	CASH					KEGG:hsa05210	7.33e-24	7.51e-21	16	214	60	43819
arachidonic acid	Arachidonic Acid	D016718		Synthesis of 12-eicosatetraenoic acid derivatives	#N/A	CASH					REACT:R-HSA-2142712	1.58e-11	1.62e-08	5	214	6	43819
cholic acid	Cholic Acid	D019826	81-25-4	Rap1 signaling pathway	#N/A	CCM		Rap1 signaling pathway	KEGG:hsa04015	Rap1 signaling pathway	KEGG:hsa04015	3.04e-06	0.00266	7	128	210	43819
glycodeoxycholic acid	Glycodeoxycholic Acid	D006002	360-65-6	Platelet activation	#N/A	CASH&CCM&Famililal		Platelet activation			KEGG:hsa04611	3.94e-08	2.89e-05	7	115	123	43819
arachidonic acid	Arachidonic Acid	D016718		Synthesis of 15-eicosatetraenoic acid derivatives	#N/A	CASH					REACT:R-HSA-2142770	8.23e-09	8.43e-06	4	214	6	43819
arachidonic acid	Arachidonic Acid	D016718		Synthesis of (16-20)-hydroxyeicosatetraenoic acids (HETE)	#N/A	CASH					REACT:R-HSA-2142816	2.54e-18	2.6e-15	8	214	9	43819
cholic acid	Cholic Acid	D019826	81-25-4	Ras signaling pathway	#N/A	CCM		Ras signaling pathway	KEGG:hsa04014	Ras signaling pathway	KEGG:hsa04014	3.84e-07	0.000336	8	128	227	43819
glycocholic acid	Glycocholic Acid	D006000	475-31-0	Platelet activation	#N/A	CCM&Familial		Platelet activation			KEGG:hsa04611	4.18e-08	3.1e-05	7	116	123	43819
arachidonic acid	Arachidonic Acid	D016718		Synthesis of 5-eicosatetraenoic acids	#N/A	CASH					REACT:R-HSA-2142688	6.84e-08	7e-05	4	214	9	43819
arachidonic acid	Arachidonic Acid	D016718		Synthesis of epoxy (EET) and dihydroxyeicosatrienoic acids (DHET)	#N/A	CASH					REACT:R-HSA-2142670	2.84e-19	2.9e-16	8	214	8	43819
glycodeoxycholic acid	Glycodeoxycholic Acid	D006002	360-65-6	Rap1 signaling pathway	#N/A	CASH&CCM&Famililal		Rap1 signaling pathway	KEGG:hsa04015	Rap1 signaling pathway	KEGG:hsa04015	4.28e-13	3.15e-10	12	115	210	43819
arachidonic acid	Arachidonic Acid	D016718		Synthesis of Leukotrienes (LT) and Eoxins (EX)	#N/A	CASH					REACT:R-HSA-2142691	8.3e-08	8.5e-05	5	214	23	43819
arachidonic acid	Arachidonic Acid	D016718		Drug metabolism - cytochrome P450	#N/A	CASH					KEGG:hsa00982	3.48e-19	3.57e-16	14	214	69	43819
cholic acid	Cholic Acid	D019826	81-25-4	Renal cell carcinoma	#N/A	CCM		Renal cell carcinoma	KEGG:hsa05211		KEGG:hsa05211	1.86e-11	1.63e-08	8	128	65	43819
arachidonic acid	Arachidonic Acid	D016718		Toll Like Receptor 10 (TLR10) Cascade	#N/A	CASH					REACT:R-HSA-168142	1.26e-11	1.29e-08	10	214	84	43819
glycocholic acid	Glycocholic Acid	D006000	475-31-0	Rap1 signaling pathway	#N/A	CCM&Familial		Rap1 signaling pathway	KEGG:hsa04015	Rap1 signaling pathway	KEGG:hsa04015	4.75e-13	3.53e-10	12	116	210	43819
arachidonic acid	Arachidonic Acid	D016718		Toll Like Receptor 5 (TLR5) Cascade	#N/A	CASH					REACT:R-HSA-168176	1.26e-11	1.29e-08	10	214	84	43819
arachidonic acid	Arachidonic Acid	D016718		TP53 Regulates Metabolic Genes	#N/A	CASH					REACT:R-HSA-5628897	4.01e-06	0.00411	6	214	85	43819
cholic acid	Cholic Acid	D019826	81-25-4	Thyroid hormone signaling pathway	#N/A	CCM		Thyroid hormone signaling pathway			KEGG:hsa04919	5.51e-08	4.81e-05	7	128	116	43819
glycodeoxycholic acid	Glycodeoxycholic Acid	D006002	360-65-6	Ras signaling pathway	#N/A	CASH&CCM&Famililal		Ras signaling pathway	KEGG:hsa04014	Ras signaling pathway	KEGG:hsa04014	4.2e-14	3.09e-11	13	115	227	43819
bilirubin	Bilirubin	D001663	635-65-4	Platinum drug resistance	#N/A	Aggressive					KEGG:hsa01524	5.07e-21	4.44e-18	14	150	73	43819
arachidonic acid	Arachidonic Acid	D016718		TP53 Regulates Transcription of Cell Death Genes	#N/A	CASH					REACT:R-HSA-5633008	2.76e-06	0.00283	5	214	45	43819
bilirubin	Bilirubin	D001663	635-65-4	Porphyrin and chlorophyll metabolism	#N/A	Aggressive					KEGG:hsa00860	2.18e-16	1.91e-13	10	150	42	43819
arachidonic acid	Arachidonic Acid	D016718		TP53 Regulates Transcription of Genes Involved in Cytochrome C Release	#N/A	CASH					REACT:R-HSA-6803204	3.1e-06	0.00318	4	214	21	43819
glycocholic acid	Glycocholic Acid	D006000	475-31-0	Ras signaling pathway	#N/A	CCM&Familial		Ras signaling pathway	KEGG:hsa04014	Ras signaling pathway	KEGG:hsa04014	4.71e-14	3.49e-11	13	116	227	43819
arachidonic acid	Arachidonic Acid	D016718		Transcriptional activation of mitochondrial biogenesis	#N/A	CASH					REACT:R-HSA-2151201	2.76e-06	0.00283	5	214	45	43819
arachidonic acid	Arachidonic Acid	D016718		Transcriptional Regulation by TP53	#N/A	CASH					REACT:R-HSA-3700989	5.46e-10	5.59e-07	15	214	370	43819
arachidonic acid	Arachidonic Acid	D016718		TRP channels	#N/A	CASH					REACT:R-HSA-3295583	6.46e-06	0.00661	4	214	25	43819
cholic acid	Cholic Acid	D019826	81-25-4	VEGF signaling pathway	#N/A	CCM		VEGF signaling pathway	KEGG:hsa04370		KEGG:hsa04370	2.19e-08	1.91e-05	6	128	59	43819
glycodeoxycholic acid	Glycodeoxycholic Acid	D006002	360-65-6	Regulation of actin cytoskeleton	#N/A	CASH&CCM&Famililal		Regulation of actin cytoskeleton	KEGG:hsa04810		KEGG:hsa04810	2.72e-10	2e-07	10	115	212	43819
arachidonic acid	Arachidonic Acid	D016718		TWIK related potassium channel (TREK)	#N/A	CASH					REACT:R-HSA-1299503	1.15e-07	0.000118	3	214	3	43819
cholic acid	Cholic Acid	D019826	81-25-4	Amoebiasis	#N/A	CCM	Amoebiasis		KEGG:hsa05146	Amoebiasis	KEGG:hsa05146	1.37e-08	1.2e-05	7	128	95	43819
bilirubin	Bilirubin	D001663	635-65-4	Prolactin signaling pathway	#N/A	Aggressive					KEGG:hsa04917	1.59e-07	0.00014	6	150	70	43819
arachidonic acid	Arachidonic Acid	D016718		Drug metabolism - other enzymes	#N/A	CASH					KEGG:hsa00983	1.26e-12	1.29e-09	9	214	46	43819
cholic acid	Cholic Acid	D019826	81-25-4	Arachidonic acid metabolism	Arachidonic acid metabolism	CCM	Arachidonic acid metabolism				REACT:R-HSA-2142753	9.44e-07	0.000825	5	128	60	43819
bilirubin	Bilirubin	D001663	635-65-4	Prostate cancer	#N/A	Aggressive					KEGG:hsa05215	5.21e-13	4.57e-10	10	150	87	43819
arachidonic acid	Arachidonic Acid	D016718		Xenobiotics	#N/A	CASH					REACT:R-HSA-211981	1.22e-19	1.25e-16	11	214	25	43819
arachidonic acid	Arachidonic Acid	D016718		Endometrial cancer	#N/A	CASH					KEGG:hsa05213	2.81e-12	2.88e-09	9	214	50	43819
arachidonic acid	Arachidonic Acid	D016718		Epithelial cell signaling in Helicobacter pylori infection	#N/A	CASH					KEGG:hsa05120	4.52e-08	4.63e-05	7	214	68	43819
cholic acid	Cholic Acid	D019826	81-25-4	HTLV-I infection	#N/A	CCM	HTLV-I infection		KEGG:hsa05166		KEGG:hsa05166	1.53e-15	1.34e-12	15	128	256	43819
bilirubin	Bilirubin	D001663	635-65-4	Protein processing in endoplasmic reticulum	#N/A	Aggressive					KEGG:hsa04141	3.43e-10	3.01e-07	10	150	166	43819
arachidonic acid	Arachidonic Acid	D016718		Fatty acid metabolism	#N/A	CASH					KEGG:hsa01212	3.83e-06	0.00392	5	214	48	43819
cholic acid	Cholic Acid	D019826	81-25-4	Inflammatory bowel disease (IBD)	Inflammatory bowel disease (IBD)	CCM	Inflammatory bowel disease (IBD)		KEGG:hsa05321	Inflammatory bowel disease (IBD)	KEGG:hsa05321	1.41e-06	0.00123	5	128	65	43819
bilirubin	Bilirubin	D001663	635-65-4	Retinol metabolism	#N/A	Aggressive					KEGG:hsa00830	2.48e-14	2.18e-11	10	150	65	43819
arachidonic acid	Arachidonic Acid	D016718		Fc gamma R-mediated phagocytosis	#N/A	CASH					KEGG:hsa04666	1.56e-08	1.6e-05	8	214	90	43819
arachidonic acid	Arachidonic Acid	D016718		Ferroptosis	#N/A	CASH					KEGG:hsa04216	9.76e-10	1e-06	7	214	40	43819
cholic acid	Cholic Acid	D019826	81-25-4	Leishmaniasis	#N/A	CCM	Leishmaniasis		KEGG:hsa05140	Leishmaniasis	KEGG:hsa05140	8.48e-13	7.41e-10	9	128	72	43819
glycocholic acid	Glycocholic Acid	D006000	475-31-0	Regulation of actin cytoskeleton	#N/A	CCM&Familial		Regulation of actin cytoskeleton	KEGG:hsa04810		KEGG:hsa04810	2.96e-10	2.2e-07	10	116	212	43819
arachidonic acid	Arachidonic Acid	D016718		Glucuronate pathway (uronate pathway)	#N/A	CASH					KEGG:hsa_M00014	3.44e-09	3.52e-06	6	214	27	43819
bilirubin	Bilirubin	D001663	635-65-4	Role of LAT2/NTAL/LAB on calcium mobilization	#N/A	Aggressive					REACT:R-HSA-2730905	2.69e-08	2.36e-05	8	150	137	43819
arachidonic acid	Arachidonic Acid	D016718		Huntington's disease	#N/A	CASH					KEGG:hsa05016	2.45e-10	2.51e-07	12	214	193	43819
arachidonic acid	Arachidonic Acid	D016718		Insulin signaling pathway	#N/A	CASH					KEGG:hsa04910	2.15e-13	2.2e-10	13	214	138	43819
cholic acid	Cholic Acid	D019826	81-25-4	Malaria	#N/A	CCM	Malaria		KEGG:hsa05144	Malaria	KEGG:hsa05144	1.73e-12	1.51e-09	8	128	49	43819
arachidonic acid	Arachidonic Acid	D016718		Linoleic acid metabolism	#N/A	CASH					KEGG:hsa00591	9.31e-19	9.54e-16	11	214	29	43819
cholic acid	Cholic Acid	D019826	81-25-4	NF-kappa B signaling pathway	NF-kappa B signaling pathway	CCM	NF-kappa B signaling pathway		KEGG:hsa04064	NF-kappa B signaling pathway	KEGG:hsa04064	2.32e-13	2.03e-10	10	128	94	43819
arachidonic acid	Arachidonic Acid	D016718		Longevity regulating pathway	#N/A	CASH					KEGG:hsa04211	2.3e-14	2.36e-11	12	214	89	43819
arachidonic acid	Arachidonic Acid	D016718		Longevity regulating pathway - multiple species	#N/A	CASH					KEGG:hsa04213	2.35e-08	2.41e-05	7	214	62	43819
arachidonic acid	Arachidonic Acid	D016718		MAPK (ERK1/2) signaling	#N/A	CASH					KEGG:hsa_M00687	6.32e-06	0.00647	3	214	8	43819
cholic acid	Cholic Acid	D019826	81-25-4	Osteoclast differentiation	#N/A	CCM	Osteoclast differentiation		KEGG:hsa04380	Osteoclast differentiation	KEGG:hsa04380	1.69e-13	1.48e-10	11	128	129	43819
glycodeoxycholic acid	Glycodeoxycholic Acid	D006002	360-65-6	Renal cell carcinoma	#N/A	CASH&CCM&Famililal		Renal cell carcinoma	KEGG:hsa05211		KEGG:hsa05211	7.83e-12	5.75e-09	8	115	65	43819
bilirubin	Bilirubin	D001663	635-65-4	Signaling by the B Cell Receptor (BCR)	#N/A	Aggressive					REACT:R-HSA-983705	1.31e-07	0.000115	9	150	234	43819
arachidonic acid	Arachidonic Acid	D016718		Melanoma	#N/A	CASH					KEGG:hsa05218	5.01e-08	5.13e-05	7	214	69	43819
arachidonic acid	Arachidonic Acid	D016718		Metabolic pathways	#N/A	CASH					KEGG:hsa01100	1.19e-26	1.22e-23	46	214	1270	43819
arachidonic acid	Arachidonic Acid	D016718		Metabolism of xenobiotics by cytochrome P450	#N/A	CASH					KEGG:hsa00980	8.19e-19	8.38e-16	14	214	73	43819
cholic acid	Cholic Acid	D019826	81-25-4	Pathways in cancer	#N/A	CCM	Pathways in cancer		KEGG:hsa05200		KEGG:hsa05200	8.1e-18	7.08e-15	19	128	395	43819
arachidonic acid	Arachidonic Acid	D016718		Mitophagy - animal	#N/A	CASH					KEGG:hsa04137	8.22e-07	0.000841	6	214	65	43819
glycocholic acid	Glycocholic Acid	D006000	475-31-0	Renal cell carcinoma	#N/A	CCM&Familial		Renal cell carcinoma	KEGG:hsa05211		KEGG:hsa05211	8.4e-12	6.23e-09	8	116	65	43819
arachidonic acid	Arachidonic Acid	D016718		Non-small cell lung cancer	#N/A	CASH					KEGG:hsa05223	1.16e-11	1.18e-08	9	214	58	43819
hypoxanthine	Hypoxanthine	D019271	68-94-0	Pathways in cancer	#N/A	CCM	Pathways in cancer		KEGG:hsa05200		KEGG:hsa05200	4.36e-06	0.000889	4	13	395	43819
arachidonic acid	Arachidonic Acid	D016718		Ovarian steroidogenesis	#N/A	CASH					KEGG:hsa04913	5.41e-14	5.54e-11	10	214	50	43819
bilirubin	Bilirubin	D001663	635-65-4	Signaling pathways regulating pluripotency of stem cells	#N/A	Aggressive					KEGG:hsa04550	8.98e-06	0.00788	6	150	139	43819
arachidonic acid	Arachidonic Acid	D016718		p53 signaling pathway	#N/A	CASH					KEGG:hsa04115	5.87e-11	6.01e-08	9	214	69	43819
arachidonic acid	Arachidonic Acid	D016718		Pentose and glucuronate interconversions	#N/A	CASH					KEGG:hsa00040	1.52e-08	1.55e-05	6	214	34	43819
cholic acid	Cholic Acid	D019826	81-25-4	PI3K-Akt signaling pathway	PI3K-Akt signaling pathway	CCM	PI3K-Akt signaling pathway		KEGG:hsa04151	PI3K-Akt signaling pathway	KEGG:hsa04151	2.9e-11	2.53e-08	13	128	341	43819
arachidonic acid	Arachidonic Acid	D016718		Platinum drug resistance	#N/A	CASH					KEGG:hsa01524	5.23e-26	5.36e-23	18	214	73	43819
glycodeoxycholic acid	Glycodeoxycholic Acid	D006002	360-65-6	Thyroid hormone signaling pathway	#N/A	CASH&CCM&Famililal		Thyroid hormone signaling pathway			KEGG:hsa04919	6.72e-07	0.000494	6	115	116	43819
bilirubin	Bilirubin	D001663	635-65-4	Small cell lung cancer	#N/A	Aggressive					KEGG:hsa05222	5.46e-10	4.79e-07	8	150	84	43819
arachidonic acid	Arachidonic Acid	D016718		Porphyrin and chlorophyll metabolism	#N/A	CASH					KEGG:hsa00860	1.4e-09	1.43e-06	7	214	42	43819
bilirubin	Bilirubin	D001663	635-65-4	Steroid hormone biosynthesis	#N/A	Aggressive					KEGG:hsa00140	2.59e-11	2.27e-08	8	150	58	43819
arachidonic acid	Arachidonic Acid	D016718		PPAR signaling pathway	#N/A	CASH					KEGG:hsa03320	2.57e-12	2.63e-09	10	214	72	43819
cholic acid	Cholic Acid	D019826	81-25-4	Proteoglycans in cancer	#N/A	CCM	Proteoglycans in cancer		KEGG:hsa05205	Proteoglycans in cancer	KEGG:hsa05205	4.08e-14	3.56e-11	13	128	203	43819
glycocholic acid	Glycocholic Acid	D006000	475-31-0	Thyroid hormone signaling pathway	#N/A	CCM&Familial		Thyroid hormone signaling pathway			KEGG:hsa04919	7.07e-07	0.000525	6	116	116	43819
arachidonic acid	Arachidonic Acid	D016718		Progesterone-mediated oocyte maturation	#N/A	CASH					KEGG:hsa04914	2.6e-08	2.67e-05	8	214	96	43819
bilirubin	Bilirubin	D001663	635-65-4	Synthesis of (16-20)-hydroxyeicosatetraenoic acids (HETE)	#N/A	Aggressive					REACT:R-HSA-2142816	3.25e-06	0.00285	3	150	9	43819
cholic acid	Cholic Acid	D019826	81-25-4	Rheumatoid arthritis	#N/A	CCM	Rheumatoid arthritis		KEGG:hsa05323	Rheumatoid arthritis	KEGG:hsa05323	2.46e-10	2.15e-07	8	128	89	43819
bilirubin	Bilirubin	D001663	635-65-4	Synthesis of epoxy (EET) and dihydroxyeicosatrienoic acids (DHET)	#N/A	Aggressive					REACT:R-HSA-2142670	2.17e-06	0.00191	3	150	8	43819
arachidonic acid	Arachidonic Acid	D016718		Prolactin signaling pathway	#N/A	CASH					KEGG:hsa04917	4.89e-14	5.01e-11	11	214	70	43819
arachidonic acid	Arachidonic Acid	D016718		Prostate cancer	#N/A	CASH					KEGG:hsa05215	1.13e-17	1.16e-14	14	214	87	43819
cholic acid	Cholic Acid	D019826	81-25-4	T cell receptor signaling pathway	#N/A	CCM	T cell receptor signaling pathway		KEGG:hsa04660	T cell receptor signaling pathway	KEGG:hsa04660	6.26e-07	0.000547	6	128	103	43819
glycodeoxycholic acid	Glycodeoxycholic Acid	D006002	360-65-6	Vascular smooth muscle contraction	#N/A	CASH&CCM&Famililal		Vascular smooth muscle contraction			KEGG:hsa04270	1.24e-09	9.08e-07	8	115	121	43819
arachidonic acid	Arachidonic Acid	D016718		Retinol metabolism	#N/A	CASH					KEGG:hsa00830	1.4e-19	1.43e-16	14	214	65	43819
cholic acid	Cholic Acid	D019826	81-25-4	Th1 and Th2 cell differentiation	#N/A	CCM	Th1 and Th2 cell differentiation		KEGG:hsa04658		KEGG:hsa04658	7.89e-06	0.00689	5	128	92	43819
glycocholic acid	Glycocholic Acid	D006000	475-31-0	Vascular smooth muscle contraction	#N/A	CCM&Familial		Vascular smooth muscle contraction			KEGG:hsa04270	1.32e-09	9.83e-07	8	116	121	43819
arachidonic acid	Arachidonic Acid	D016718		Signaling pathways regulating pluripotency of stem cells	#N/A	CASH					KEGG:hsa04550	3.16e-08	3.24e-05	9	214	139	43819
cholic acid	Cholic Acid	D019826	81-25-4	Th17 cell differentiation	#N/A	CCM	Th17 cell differentiation		KEGG:hsa04659	Th17 cell differentiation	KEGG:hsa04659	8.75e-13	7.64e-10	10	128	107	43819
bilirubin	Bilirubin	D001663	635-65-4	Unfolded Protein Response (UPR)	#N/A	Aggressive					REACT:R-HSA-381119	9.25e-13	8.11e-10	10	150	92	43819
arachidonic acid	Arachidonic Acid	D016718		Small cell lung cancer	#N/A	CASH					KEGG:hsa05222	3.96e-13	4.05e-10	11	214	84	43819
arachidonic acid	Arachidonic Acid	D016718		Steroid biosynthesis	#N/A	CASH					KEGG:hsa00100	2.52e-06	0.00258	4	214	20	43819
cholic acid	Cholic Acid	D019826	81-25-4	Toxoplasmosis	#N/A	CCM	Toxoplasmosis		KEGG:hsa05145	Toxoplasmosis	KEGG:hsa05145	1.81e-17	1.58e-14	13	128	113	43819
glycodeoxycholic acid	Glycodeoxycholic Acid	D006002	360-65-6	VEGF signaling pathway	#N/A	CASH&CCM&Famililal		VEGF signaling pathway	KEGG:hsa04370		KEGG:hsa04370	3.48e-12	2.56e-09	8	115	59	43819
bilirubin	Bilirubin	D001663	635-65-4	Viral carcinogenesis	#N/A	Aggressive					KEGG:hsa05203	3.57e-08	3.13e-05	9	150	201	43819
arachidonic acid	Arachidonic Acid	D016718		Steroid hormone biosynthesis	#N/A	CASH					KEGG:hsa00140	5.42e-15	5.55e-12	11	214	58	43819
arachidonic acid	Arachidonic Acid	D016718		Thyroid cancer	#N/A	CASH					KEGG:hsa05216	5.47e-09	5.6e-06	6	214	29	43819
cholic acid	Cholic Acid	D019826	81-25-4	Tuberculosis	#N/A	CCM	Tuberculosis		KEGG:hsa05152	Tuberculosis	KEGG:hsa05152	2.3e-16	2.01e-13	14	128	178	43819
glycocholic acid	Glycocholic Acid	D006000	475-31-0	VEGF signaling pathway	#N/A	CCM&Familial		VEGF signaling pathway	KEGG:hsa04370		KEGG:hsa04370	3.74e-12	2.77e-09	8	116	59	43819
arachidonic acid	Arachidonic Acid	D016718		Viral carcinogenesis	#N/A	CASH					KEGG:hsa05203	2.63e-11	2.69e-08	13	214	201	43819
hypoxanthine	Hypoxanthine	D019271	68-94-0	Tuberculosis	#N/A	CCM	Tuberculosis		KEGG:hsa05152	Tuberculosis	KEGG:hsa05152	1.83e-05	0.00373	3	13	178	43819
bilirubin	Bilirubin	D001663	635-65-4	Xenobiotics	#N/A	Aggressive					REACT:R-HSA-211981	2.18e-12	1.91e-09	7	150	25	43819
rumenic acid	9,11-linoleic acid	C046938	1839-11-8	African trypanosomiasis	#N/A	CASH&CCM			KEGG:hsa05143	African trypanosomiasis	KEGG:hsa05143	9.34e-08	2.65e-05	3	12	34	43819
rumenic acid	9,11-linoleic acid	C046938	1839-11-8	AGE-RAGE signaling pathway in diabetic complications	#N/A	CASH&CCM			KEGG:hsa04933	AGE-RAGE signaling pathway in diabetic complications	KEGG:hsa04933	1.2e-08	3.4e-06	4	12	99	43819
rumenic acid	9,11-linoleic acid	C046938	1839-11-8	Antifolate resistance	#N/A	CASH&CCM			KEGG:hsa01523	Antifolate resistance	KEGG:hsa01523	3.18e-05	0.00904	2	12	31	43819
rumenic acid	9,11-linoleic acid	C046938	1839-11-8	Cytokine Signaling in Immune system	#N/A	CASH&CCM			REACT:R-HSA-1280215	Cytokine Signaling in Immune system	REACT:R-HSA-1280215	3.37e-10	9.58e-08	7	12	760	43819
rumenic acid	9,11-linoleic acid	C046938	1839-11-8	Fluid shear stress and atherosclerosis	#N/A	CASH&CCM			KEGG:hsa05418	Fluid shear stress and atherosclerosis	KEGG:hsa05418	5.13e-08	1.46e-05	4	12	142	43819
rumenic acid	9,11-linoleic acid	C046938	1839-11-8	Herpes simplex infection	#N/A	CASH&CCM			KEGG:hsa05168	Herpes simplex infection	KEGG:hsa05168	1.58e-05	0.0045	3	12	185	43819
rumenic acid	9,11-linoleic acid	C046938	1839-11-8	IL-17 signaling pathway	#N/A	CASH&CCM			KEGG:hsa04657	IL-17 signaling pathway	KEGG:hsa04657	2.01e-06	0.00057	3	12	93	43819
rumenic acid	9,11-linoleic acid	C046938	1839-11-8	Insulin resistance	#N/A	CASH&CCM			KEGG:hsa04931	Insulin resistance	KEGG:hsa04931	6.17e-11	1.75e-08	5	12	107	43819
rumenic acid	9,11-linoleic acid	C046938	1839-11-8	Interleukin-10 signaling	Interleukin-10 signaling	CASH&CCM			REACT:R-HSA-6783783	Interleukin-10 signaling	REACT:R-HSA-6783783	2.87e-07	8.15e-05	3	12	49	43819
rumenic acid	9,11-linoleic acid	C046938	1839-11-8	Interleukin-4 and 13 signaling	#N/A	CASH&CCM			REACT:R-HSA-6785807	Interleukin-4 and 13 signaling	REACT:R-HSA-6785807	5.24e-16	1.49e-13	7	12	114	43819
rumenic acid	9,11-linoleic acid	C046938	1839-11-8	Non-alcoholic fatty liver disease (NAFLD)	#N/A	CASH&CCM			KEGG:hsa04932	Non-alcoholic fatty liver disease (NAFLD)	KEGG:hsa04932	6.22e-08	1.77e-05	4	12	149	43819
rumenic acid	9,11-linoleic acid	C046938	1839-11-8	Signaling by Interleukins	#N/A	CASH&CCM			REACT:R-HSA-449147	Signaling by Interleukins	REACT:R-HSA-449147	2.66e-11	7.57e-09	7	12	528	43819
rumenic acid	9,11-linoleic acid	C046938	1839-11-8	TNF signaling pathway	#N/A	CASH&CCM			KEGG:hsa04668	TNF signaling pathway	KEGG:hsa04668	1.7e-08	4.83e-06	4	12	108	43819
rumenic acid	9,11-linoleic acid	C046938	1839-11-8	Transcriptional misregulation in cancer	#N/A	CASH&CCM			KEGG:hsa05202	Transcriptional misregulation in cancer	KEGG:hsa05202	1.44e-05	0.00408	3	12	179	43819
rumenic acid	9,11-linoleic acid	C046938	1839-11-8	Adipocytokine signaling pathway	#N/A	CASH&CCM			KEGG:hsa04920		KEGG:hsa04920	8.14e-07	0.000231	3	12	69	43819
rumenic acid	9,11-linoleic acid	C046938	1839-11-8	Hepatitis C	#N/A	CASH&CCM			KEGG:hsa05160		KEGG:hsa05160	3.71e-08	1.05e-05	4	12	131	43819
rumenic acid	9,11-linoleic acid	C046938	1839-11-8	Developmental Biology	#N/A	CASH&CCM			REACT:R-HSA-1266738		REACT:R-HSA-1266738	6.07e-06	0.00172	5	12	1076	43819
rumenic acid	9,11-linoleic acid	C046938	1839-11-8	Immune System	#N/A	CASH&CCM			REACT:R-HSA-168256		REACT:R-HSA-168256	3.9e-07	0.000111	7	12	2118	43819
rumenic acid	9,11-linoleic acid	C046938	1839-11-8	Transcriptional regulation of white adipocyte differentiation	#N/A	CASH&CCM			REACT:R-HSA-381340		REACT:R-HSA-381340	7.42e-09	2.11e-06	4	12	88	43819
rumenic acid	9,11-linoleic acid	C046938	1839-11-8	AMPK signaling pathway	#N/A	CASH&CCM					KEGG:hsa04152	4.33e-06	0.00123	3	12	120	43819
rumenic acid	9,11-linoleic acid	C046938	1839-11-8	Fatty acid, triacylglycerol, and ketone body metabolism	#N/A	CASH&CCM					REACT:R-HSA-535734	5.1e-07	0.000145	4	12	252	43819
rumenic acid	9,11-linoleic acid	C046938	1839-11-8	Longevity regulating pathway	#N/A	CASH&CCM					KEGG:hsa04211	1.76e-06	0.000499	3	12	89	43819
rumenic acid	9,11-linoleic acid	C046938	1839-11-8	Metabolism	#N/A	CASH&CCM					REACT:R-HSA-1430728	4.63e-07	0.000131	7	12	2172	43819
rumenic acid	9,11-linoleic acid	C046938	1839-11-8	Metabolism of lipids and lipoproteins	#N/A	CASH&CCM					REACT:R-HSA-556833	5.43e-10	1.54e-07	7	12	814	43819
rumenic acid	9,11-linoleic acid	C046938	1839-11-8	Nuclear Receptor transcription pathway	#N/A	CASH&CCM					REACT:R-HSA-383280	3.24e-07	9.21e-05	3	12	51	43819
rumenic acid	9,11-linoleic acid	C046938	1839-11-8	PPARA activates gene expression	#N/A	CASH&CCM					REACT:R-HSA-1989781	2.97e-08	8.44e-06	4	12	124	43819
rumenic acid	9,11-linoleic acid	C046938	1839-11-8	PPAR signaling pathway	#N/A	CASH&CCM					KEGG:hsa03320	3.28e-09	9.32e-07	4	12	72	43819
rumenic acid	9,11-linoleic acid	C046938	1839-11-8	Regulation of lipid metabolism by Peroxisome proliferator-activated receptor alpha (PPARalpha)	#N/A	CASH&CCM					REACT:R-HSA-400206	3.27e-08	9.29e-06	4	12	127	43819
rumenic acid	9,11-linoleic acid	C046938	1839-11-8	Thyroid cancer	#N/A	CASH&CCM					KEGG:hsa05216	2.78e-05	0.00789	2	12	29	43819
cholic acid	Cholic Acid	D019826	81-25-4	Activated TLR4 signalling	#N/A	CCM			REACT:R-HSA-166054	Activated TLR4 signalling	REACT:R-HSA-166054	1.2e-06	0.00105	6	128	115	43819
cholic acid	Cholic Acid	D019826	81-25-4	African trypanosomiasis	#N/A	CCM			KEGG:hsa05143	African trypanosomiasis	KEGG:hsa05143	3.01e-06	0.00263	4	128	34	43819
cholic acid	Cholic Acid	D019826	81-25-4	AGE-RAGE signaling pathway in diabetic complications	#N/A	CCM			KEGG:hsa04933	AGE-RAGE signaling pathway in diabetic complications	KEGG:hsa04933	1.23e-25	1.07e-22	17	128	99	43819
cholic acid	Cholic Acid	D019826	81-25-4	Antifolate resistance	#N/A	CCM			KEGG:hsa01523	Antifolate resistance	KEGG:hsa01523	3.81e-12	3.33e-09	7	128	31	43819
cholic acid	Cholic Acid	D019826	81-25-4	Apoptosis	#N/A	CCM			KEGG:hsa04210	Apoptosis	KEGG:hsa04210	1.14e-11	9.97e-09	10	128	138	43819
cholic acid	Cholic Acid	D019826	81-25-4	Chagas disease (American trypanosomiasis)	#N/A	CCM			KEGG:hsa05142	Chagas disease (American trypanosomiasis)	KEGG:hsa05142	2.46e-16	2.15e-13	12	128	102	43819
cholic acid	Cholic Acid	D019826	81-25-4	Cytokine Signaling in Immune system	#N/A	CCM			REACT:R-HSA-1280215	Cytokine Signaling in Immune system	REACT:R-HSA-1280215	4.26e-18	3.72e-15	24	128	760	43819
cholic acid	Cholic Acid	D019826	81-25-4	EGFR tyrosine kinase inhibitor resistance	#N/A	CCM			KEGG:hsa01521	EGFR tyrosine kinase inhibitor resistance	KEGG:hsa01521	9.31e-11	8.14e-08	8	128	79	43819
cholic acid	Cholic Acid	D019826	81-25-4	Fluid shear stress and atherosclerosis	#N/A	CCM			KEGG:hsa05418	Fluid shear stress and atherosclerosis	KEGG:hsa05418	1.06e-35	9.29e-33	24	128	142	43819
cholic acid	Cholic Acid	D019826	81-25-4	FoxO signaling pathway	#N/A	CCM			KEGG:hsa04068	FoxO signaling pathway	KEGG:hsa04068	2.18e-10	1.91e-07	9	128	132	43819
cholic acid	Cholic Acid	D019826	81-25-4	Hemostasis	#N/A	CCM			REACT:R-HSA-109582	Hemostasis	REACT:R-HSA-109582	3.04e-06	0.00265	11	128	639	43819
cholic acid	Cholic Acid	D019826	81-25-4	Hepatitis B	#N/A	CCM			KEGG:hsa05161	Hepatitis B	KEGG:hsa05161	5.36e-21	4.68e-18	16	128	144	43819
cholic acid	Cholic Acid	D019826	81-25-4	Herpes simplex infection	#N/A	CCM			KEGG:hsa05168	Herpes simplex infection	KEGG:hsa05168	8.05e-08	7.04e-05	8	128	185	43819
cholic acid	Cholic Acid	D019826	81-25-4	IL-17 signaling pathway	#N/A	CCM			KEGG:hsa04657	IL-17 signaling pathway	KEGG:hsa04657	1.28e-18	1.12e-15	13	128	93	43819
cholic acid	Cholic Acid	D019826	81-25-4	Influenza A	#N/A	CCM			KEGG:hsa05164	Influenza A	KEGG:hsa05164	1.56e-13	1.36e-10	12	128	173	43819
cholic acid	Cholic Acid	D019826	81-25-4	Innate Immune System	#N/A	CCM			REACT:R-HSA-168249	Innate Immune System	REACT:R-HSA-168249	1.35e-09	1.18e-06	20	128	1298	43819
cholic acid	Cholic Acid	D019826	81-25-4	Insulin resistance	#N/A	CCM			KEGG:hsa04931	Insulin resistance	KEGG:hsa04931	2.08e-14	1.82e-11	11	128	107	43819
cholic acid	Cholic Acid	D019826	81-25-4	Interleukin-10 signaling	Interleukin-10 signaling	CCM			REACT:R-HSA-6783783	Interleukin-10 signaling	REACT:R-HSA-6783783	6.96e-09	6.09e-06	6	128	49	43819
cholic acid	Cholic Acid	D019826	81-25-4	Interleukin-4 and 13 signaling	#N/A	CCM			REACT:R-HSA-6785807	Interleukin-4 and 13 signaling	REACT:R-HSA-6785807	3.87e-19	3.38e-16	14	128	114	43819
cholic acid	Cholic Acid	D019826	81-25-4	Legionellosis	#N/A	CCM			KEGG:hsa05134	Legionellosis	KEGG:hsa05134	1.42e-08	1.24e-05	6	128	55	43819
cholic acid	Cholic Acid	D019826	81-25-4	Measles	#N/A	CCM			KEGG:hsa05162	Measles	KEGG:hsa05162	1.41e-07	0.000123	7	128	133	43819
cholic acid	Cholic Acid	D019826	81-25-4	MyD88 dependent cascade initiated on endosome	#N/A	CCM			REACT:R-HSA-975155	MyD88 dependent cascade initiated on endosome	REACT:R-HSA-975155	3.42e-07	0.000299	6	128	93	43819
cholic acid	Cholic Acid	D019826	81-25-4	MyD88:Mal cascade initiated on plasma membrane	#N/A	CCM			REACT:R-HSA-166058	MyD88:Mal cascade initiated on plasma membrane	REACT:R-HSA-166058	3.88e-07	0.000339	6	128	95	43819
cholic acid	Cholic Acid	D019826	81-25-4	MyD88-independent TLR3/TLR4 cascade	#N/A	CCM			REACT:R-HSA-166166	MyD88-independent TLR3/TLR4 cascade	REACT:R-HSA-166166	4.95e-07	0.000433	6	128	99	43819
cholic acid	Cholic Acid	D019826	81-25-4	NOD-like receptor signaling pathway	NOD-like receptor signaling pathway	CCM			KEGG:hsa04621	NOD-like receptor signaling pathway	KEGG:hsa04621	1.26e-13	1.1e-10	12	128	170	43819
cholic acid	Cholic Acid	D019826	81-25-4	Non-alcoholic fatty liver disease (NAFLD)	#N/A	CCM			KEGG:hsa04932	Non-alcoholic fatty liver disease (NAFLD)	KEGG:hsa04932	8.36e-13	7.31e-10	11	128	149	43819
cholic acid	Cholic Acid	D019826	81-25-4	Pertussis	#N/A	CCM			KEGG:hsa05133	Pertussis	KEGG:hsa05133	6.78e-11	5.93e-08	8	128	76	43819
cholic acid	Cholic Acid	D019826	81-25-4	Prion diseases	#N/A	CCM			KEGG:hsa05020	Prion diseases	KEGG:hsa05020	5.95e-08	5.2e-05	5	128	35	43819
cholic acid	Cholic Acid	D019826	81-25-4	Salmonella infection	#N/A	CCM			KEGG:hsa05132	Salmonella infection	KEGG:hsa05132	2.14e-07	0.000187	6	128	86	43819
cholic acid	Cholic Acid	D019826	81-25-4	Signaling by Interleukins	#N/A	CCM			REACT:R-HSA-449147	Signaling by Interleukins	REACT:R-HSA-449147	9.87e-22	8.63e-19	24	128	528	43819
cholic acid	Cholic Acid	D019826	81-25-4	TNF signaling pathway	#N/A	CCM			KEGG:hsa04668	TNF signaling pathway	KEGG:hsa04668	2.87e-21	2.51e-18	15	128	108	43819
cholic acid	Cholic Acid	D019826	81-25-4	Toll Like Receptor 2 (TLR2) Cascade	#N/A	CCM			REACT:R-HSA-181438	Toll Like Receptor 2 (TLR2) Cascade	REACT:R-HSA-181438	3.88e-07	0.000339	6	128	95	43819
cholic acid	Cholic Acid	D019826	81-25-4	Toll Like Receptor 3 (TLR3) Cascade	#N/A	CCM			REACT:R-HSA-168164	Toll Like Receptor 3 (TLR3) Cascade	REACT:R-HSA-168164	4.95e-07	0.000433	6	128	99	43819
cholic acid	Cholic Acid	D019826	81-25-4	Toll Like Receptor 4 (TLR4) Cascade	Toll Like Receptor 4 (TLR4) Cascade	CCM			REACT:R-HSA-166016	Toll Like Receptor 4 (TLR4) Cascade	REACT:R-HSA-166016	2.04e-06	0.00178	6	128	126	43819
cholic acid	Cholic Acid	D019826	81-25-4	Toll Like Receptor 7/8 (TLR7/8) Cascade	#N/A	CCM			REACT:R-HSA-168181	Toll Like Receptor 7/8 (TLR7/8) Cascade	REACT:R-HSA-168181	3.42e-07	0.000299	6	128	93	43819
cholic acid	Cholic Acid	D019826	81-25-4	Toll Like Receptor 9 (TLR9) Cascade	#N/A	CCM			REACT:R-HSA-168138	Toll Like Receptor 9 (TLR9) Cascade	REACT:R-HSA-168138	4.39e-07	0.000384	6	128	97	43819
cholic acid	Cholic Acid	D019826	81-25-4	Toll Like Receptor TLR1:TLR2 Cascade	#N/A	CCM			REACT:R-HSA-168179	Toll Like Receptor TLR1:TLR2 Cascade	REACT:R-HSA-168179	3.88e-07	0.000339	6	128	95	43819
cholic acid	Cholic Acid	D019826	81-25-4	Toll Like Receptor TLR6:TLR2 Cascade	#N/A	CCM			REACT:R-HSA-168188	Toll Like Receptor TLR6:TLR2 Cascade	REACT:R-HSA-168188	3.88e-07	0.000339	6	128	95	43819
cholic acid	Cholic Acid	D019826	81-25-4	Toll-like receptor signaling pathway	#N/A	CCM			KEGG:hsa04620	Toll-like receptor signaling pathway	KEGG:hsa04620	6.54e-13	5.72e-10	10	128	104	43819
cholic acid	Cholic Acid	D019826	81-25-4	Toll-Like Receptors Cascades	#N/A	CCM			REACT:R-HSA-168898	Toll-Like Receptors Cascades	REACT:R-HSA-168898	3.66e-07	0.00032	7	128	153	43819
cholic acid	Cholic Acid	D019826	81-25-4	TRAF6 mediated induction of NFkB and MAP kinases upon TLR7/8 or 9 activation	#N/A	CCM			REACT:R-HSA-975138	TRAF6 mediated induction of NFkB and MAP kinases upon TLR7/8 or 9 activation	REACT:R-HSA-975138	3e-07	0.000262	6	128	91	43819
cholic acid	Cholic Acid	D019826	81-25-4	TRIF-mediated TLR3/TLR4 signaling	#N/A	CCM			REACT:R-HSA-937061	TRIF-mediated TLR3/TLR4 signaling	REACT:R-HSA-937061	4.95e-07	0.000433	6	128	99	43819
cholic acid	Cholic Acid	D019826	81-25-4	Toll-like receptor signaling	#N/A	CCM			KEGG:hsa_M00686		KEGG:hsa_M00686	1.08e-05	0.00944	3	128	15	43819
cholic acid	Cholic Acid	D019826	81-25-4	Sphingolipid signaling pathway	#N/A	CCM			KEGG:hsa04071		KEGG:hsa04071	7.96e-11	6.96e-08	9	128	118	43819
cholic acid	Cholic Acid	D019826	81-25-4	Fc epsilon RI signaling pathway	#N/A	CCM			KEGG:hsa04664		KEGG:hsa04664	1.64e-06	0.00144	5	128	67	43819
cholic acid	Cholic Acid	D019826	81-25-4	Adipocytokine signaling pathway	#N/A	CCM			KEGG:hsa04920		KEGG:hsa04920	3.06e-11	2.67e-08	8	128	69	43819
cholic acid	Cholic Acid	D019826	81-25-4	Type II diabetes mellitus	#N/A	CCM			KEGG:hsa04930		KEGG:hsa04930	1.03e-05	0.00901	4	128	46	43819
cholic acid	Cholic Acid	D019826	81-25-4	Hepatitis C	#N/A	CCM			KEGG:hsa05160		KEGG:hsa05160	5.38e-15	4.71e-12	12	128	131	43819
cholic acid	Cholic Acid	D019826	81-25-4	Epstein-Barr virus infection	#N/A	CCM			KEGG:hsa05169		KEGG:hsa05169	1.46e-07	0.000128	8	128	200	43819
cholic acid	Cholic Acid	D019826	81-25-4	MicroRNAs in cancer	#N/A	CCM			KEGG:hsa05206		KEGG:hsa05206	1.49e-09	1.3e-06	11	128	299	43819
cholic acid	Cholic Acid	D019826	81-25-4	Pancreatic cancer	#N/A	CCM			KEGG:hsa05212		KEGG:hsa05212	1.64e-11	1.43e-08	8	128	64	43819
cholic acid	Cholic Acid	D019826	81-25-4	Bladder cancer	#N/A	CCM			KEGG:hsa05219		KEGG:hsa05219	2.28e-09	1.99e-06	6	128	41	43819
cholic acid	Cholic Acid	D019826	81-25-4	Platelet degranulation	#N/A	CCM			REACT:R-HSA-114608		REACT:R-HSA-114608	2.68e-06	0.00234	6	128	132	43819
cholic acid	Cholic Acid	D019826	81-25-4	Developmental Biology	#N/A	CCM			REACT:R-HSA-1266738		REACT:R-HSA-1266738	1.12e-07	9.77e-05	16	128	1076	43819
cholic acid	Cholic Acid	D019826	81-25-4	Adaptive Immune System	#N/A	CCM			REACT:R-HSA-1280218		REACT:R-HSA-1280218	5.44e-06	0.00475	12	128	818	43819
cholic acid	Cholic Acid	D019826	81-25-4	Signaling by SCF-KIT	#N/A	CCM			REACT:R-HSA-1433557		REACT:R-HSA-1433557	7.23e-06	0.00632	8	128	337	43819
cholic acid	Cholic Acid	D019826	81-25-4	Signal Transduction	#N/A	CCM			REACT:R-HSA-162582		REACT:R-HSA-162582	1.42e-09	1.24e-06	28	128	2588	43819
cholic acid	Cholic Acid	D019826	81-25-4	Disease	#N/A	CCM			REACT:R-HSA-1643685		REACT:R-HSA-1643685	1.56e-06	0.00136	13	128	860	43819
cholic acid	Cholic Acid	D019826	81-25-4	Signalling by NGF	#N/A	CCM			REACT:R-HSA-166520		REACT:R-HSA-166520	1.83e-08	1.6e-05	12	128	477	43819
cholic acid	Cholic Acid	D019826	81-25-4	Immune System	#N/A	CCM			REACT:R-HSA-168256		REACT:R-HSA-168256	2.01e-16	1.76e-13	34	128	2118	43819
cholic acid	Cholic Acid	D019826	81-25-4	Generic Transcription Pathway	#N/A	CCM			REACT:R-HSA-212436		REACT:R-HSA-212436	8.22e-10	7.19e-07	17	128	873	43819
cholic acid	Cholic Acid	D019826	81-25-4	Cellular responses to stress	#N/A	CCM			REACT:R-HSA-2262752		REACT:R-HSA-2262752	8.88e-10	7.76e-07	13	128	451	43819
cholic acid	Cholic Acid	D019826	81-25-4	Fc epsilon receptor (FCERI) signaling	#N/A	CCM			REACT:R-HSA-2454202		REACT:R-HSA-2454202	1.86e-07	0.000163	10	128	378	43819
cholic acid	Cholic Acid	D019826	81-25-4	Transcriptional regulation of white adipocyte differentiation	#N/A	CCM			REACT:R-HSA-381340		REACT:R-HSA-381340	8.02e-09	7.01e-06	7	128	88	43819
cholic acid	Cholic Acid	D019826	81-25-4	Gene Expression	#N/A	CCM			REACT:R-HSA-74160		REACT:R-HSA-74160	6.65e-06	0.00582	18	128	1831	43819
cholic acid	Cholic Acid	D019826	81-25-4	Platelet activation, signaling and aggregation	#N/A	CCM			REACT:R-HSA-76002		REACT:R-HSA-76002	8.07e-10	7.05e-07	11	128	282	43819
cholic acid	Cholic Acid	D019826	81-25-4	Response to elevated platelet cytosolic Ca2+	#N/A	CCM			REACT:R-HSA-76005		REACT:R-HSA-76005	3.32e-06	0.0029	6	128	137	43819
cholic acid	Cholic Acid	D019826	81-25-4	ABC-family proteins mediated transport	#N/A	CCM					REACT:R-HSA-382556	3.28e-11	2.87e-08	9	128	107	43819
cholic acid	Cholic Acid	D019826	81-25-4	ABC transporters	#N/A	CCM					KEGG:hsa02010	6.02e-19	5.26e-16	11	128	44	43819
cholic acid	Cholic Acid	D019826	81-25-4	ABC transporters in lipid homeostasis	#N/A	CCM					REACT:R-HSA-1369062	2.06e-07	0.00018	4	128	18	43819
cholic acid	Cholic Acid	D019826	81-25-4	Activation of the AP-1 family of transcription factors	#N/A	CCM					REACT:R-HSA-450341	2.88e-06	0.00252	3	128	10	43819
cholic acid	Cholic Acid	D019826	81-25-4	Acute myeloid leukemia	#N/A	CCM					KEGG:hsa05221	1.42e-08	1.24e-05	6	128	55	43819
cholic acid	Cholic Acid	D019826	81-25-4	AMPK signaling pathway	#N/A	CCM					KEGG:hsa04152	1.54e-06	0.00134	6	128	120	43819
cholic acid	Cholic Acid	D019826	81-25-4	Apoptosis - multiple species	#N/A	CCM					KEGG:hsa04215	2.66e-06	0.00233	4	128	33	43819
cholic acid	Cholic Acid	D019826	81-25-4	Autophagy - animal	#N/A	CCM					KEGG:hsa04140	2.24e-06	0.00196	6	128	128	43819
cholic acid	Cholic Acid	D019826	81-25-4	B cell receptor signaling pathway	#N/A	CCM					KEGG:hsa04662	2.04e-06	0.00179	5	128	70	43819
cholic acid	Cholic Acid	D019826	81-25-4	Bile acid and bile salt metabolism	#N/A	CCM					REACT:R-HSA-194068	5.82e-28	5.09e-25	15	128	43	43819
cholic acid	Cholic Acid	D019826	81-25-4	Bile acid biosynthesis, cholesterol => cholate/chenodeoxycholate	#N/A	CCM					KEGG:hsa_M00104	1.53e-10	1.34e-07	5	128	12	43819
cholic acid	Cholic Acid	D019826	81-25-4	Biological oxidations	#N/A	CCM					REACT:R-HSA-211859	4.84e-29	4.23e-26	23	128	223	43819
cholic acid	Cholic Acid	D019826	81-25-4	Breast cancer	#N/A	CCM					KEGG:hsa05224	4.42e-06	0.00387	6	128	144	43819
cholic acid	Cholic Acid	D019826	81-25-4	Cell cycle	#N/A	CCM					KEGG:hsa04110	1.86e-06	0.00163	6	128	124	43819
cholic acid	Cholic Acid	D019826	81-25-4	Central carbon metabolism in cancer	#N/A	CCM					KEGG:hsa05230	3.96e-08	3.46e-05	6	128	65	43819
cholic acid	Cholic Acid	D019826	81-25-4	Chemical carcinogenesis	#N/A	CCM					KEGG:hsa05204	2.94e-21	2.57e-18	14	128	82	43819
cholic acid	Cholic Acid	D019826	81-25-4	Chemokine signaling pathway	#N/A	CCM					KEGG:hsa04062	7.1e-08	6.2e-05	8	128	182	43819
cholic acid	Cholic Acid	D019826	81-25-4	Choline metabolism in cancer	#N/A	CCM					KEGG:hsa05231	1.13e-05	0.00986	5	128	99	43819
cholic acid	Cholic Acid	D019826	81-25-4	Chronic myeloid leukemia	#N/A	CCM					KEGG:hsa05220	3.87e-11	3.38e-08	8	128	71	43819
cholic acid	Cholic Acid	D019826	81-25-4	Colorectal cancer	#N/A	CCM					KEGG:hsa05210	1.52e-13	1.33e-10	9	128	60	43819
cholic acid	Cholic Acid	D019826	81-25-4	Cytochrome P450 - arranged by substrate type	#N/A	CCM					REACT:R-HSA-211897	2.71e-11	2.37e-08	8	128	68	43819
cholic acid	Cholic Acid	D019826	81-25-4	Detoxification of Reactive Oxygen Species	#N/A	CCM					REACT:R-HSA-3299685	9.13e-08	7.98e-05	5	128	38	43819
cholic acid	Cholic Acid	D019826	81-25-4	Downstream signaling events of B Cell Receptor (BCR)	#N/A	CCM					REACT:R-HSA-1168372	7.51e-09	6.56e-06	9	128	197	43819
cholic acid	Cholic Acid	D019826	81-25-4	Drug metabolism - cytochrome P450	#N/A	CCM					KEGG:hsa00982	1.74e-18	1.52e-15	12	128	69	43819
cholic acid	Cholic Acid	D019826	81-25-4	Endogenous sterols	#N/A	CCM					REACT:R-HSA-211976	1.97e-10	1.72e-07	6	128	28	43819
cholic acid	Cholic Acid	D019826	81-25-4	Epithelial cell signaling in Helicobacter pylori infection	#N/A	CCM					KEGG:hsa05120	1.29e-09	1.12e-06	7	128	68	43819
cholic acid	Cholic Acid	D019826	81-25-4	Fat digestion and absorption	#N/A	CCM					KEGG:hsa04975	1.35e-07	0.000118	5	128	41	43819
cholic acid	Cholic Acid	D019826	81-25-4	Fatty acid, triacylglycerol, and ketone body metabolism	#N/A	CCM					REACT:R-HSA-535734	2.46e-10	2.15e-07	11	128	252	43819
cholic acid	Cholic Acid	D019826	81-25-4	Ferroptosis	#N/A	CCM					KEGG:hsa04216	5.85e-06	0.00511	4	128	40	43819
cholic acid	Cholic Acid	D019826	81-25-4	GAB1 signalosome	#N/A	CCM					REACT:R-HSA-180292	1.08e-07	9.48e-05	7	128	128	43819
cholic acid	Cholic Acid	D019826	81-25-4	Glutathione conjugation	#N/A	CCM					REACT:R-HSA-156590	1.87e-17	1.63e-14	10	128	39	43819
cholic acid	Cholic Acid	D019826	81-25-4	Glutathione metabolism	#N/A	CCM					KEGG:hsa00480	7.03e-20	6.14e-17	12	128	54	43819
cholic acid	Cholic Acid	D019826	81-25-4	HDL-mediated lipid transport	#N/A	CCM					REACT:R-HSA-194223	2.07e-11	1.81e-08	6	128	20	43819
cholic acid	Cholic Acid	D019826	81-25-4	Insulin signaling pathway	#N/A	CCM					KEGG:hsa04910	3.46e-06	0.00302	6	128	138	43819
cholic acid	Cholic Acid	D019826	81-25-4	Intrinsic Pathway for Apoptosis	#N/A	CCM					REACT:R-HSA-109606	1.95e-07	0.00017	5	128	44	43819
cholic acid	Cholic Acid	D019826	81-25-4	Lipid digestion, mobilization, and transport	#N/A	CCM					REACT:R-HSA-73923	4.4e-19	3.84e-16	14	128	115	43819
cholic acid	Cholic Acid	D019826	81-25-4	Lipoprotein metabolism	#N/A	CCM					REACT:R-HSA-174824	1.94e-14	1.69e-11	10	128	74	43819
cholic acid	Cholic Acid	D019826	81-25-4	Longevity regulating pathway	#N/A	CCM					KEGG:hsa04211	2.63e-07	0.00023	6	128	89	43819
cholic acid	Cholic Acid	D019826	81-25-4	Melanoma	#N/A	CCM					KEGG:hsa05218	1.43e-09	1.25e-06	7	128	69	43819
cholic acid	Cholic Acid	D019826	81-25-4	Metabolic pathways	#N/A	CCM					KEGG:hsa01100	1.93e-07	0.000168	17	128	1270	43819
cholic acid	Cholic Acid	D019826	81-25-4	Metabolism	#N/A	CCM					REACT:R-HSA-1430728	1.53e-52	1.34e-49	67	128	2172	43819
cholic acid	Cholic Acid	D019826	81-25-4	Metabolism of lipids and lipoproteins	#N/A	CCM					REACT:R-HSA-556833	4.69e-39	4.1e-36	41	128	814	43819
cholic acid	Cholic Acid	D019826	81-25-4	Metabolism of vitamins and cofactors	#N/A	CCM					REACT:R-HSA-196854	2.53e-09	2.21e-06	9	128	174	43819
cholic acid	Cholic Acid	D019826	81-25-4	Metabolism of xenobiotics by cytochrome P450	#N/A	CCM					KEGG:hsa00980	3.6e-18	3.14e-15	12	128	73	43819
cholic acid	Cholic Acid	D019826	81-25-4	Mitophagy - animal	#N/A	CCM					KEGG:hsa04137	1.41e-06	0.00123	5	128	65	43819
cholic acid	Cholic Acid	D019826	81-25-4	MyD88 cascade initiated on plasma membrane	#N/A	CCM					REACT:R-HSA-975871	5.05e-06	0.00441	5	128	84	43819
cholic acid	Cholic Acid	D019826	81-25-4	Negative regulation of FGFR4 signaling	#N/A	CCM					REACT:R-HSA-5654733	2.06e-06	0.0018	4	128	31	43819
cholic acid	Cholic Acid	D019826	81-25-4	Negative regulation of the PI3K/AKT network	#N/A	CCM					REACT:R-HSA-199418	3.64e-07	0.000318	6	128	94	43819
cholic acid	Cholic Acid	D019826	81-25-4	NF-kB is activated and signals survival	#N/A	CCM					REACT:R-HSA-209560	8.66e-06	0.00757	3	128	14	43819
cholic acid	Cholic Acid	D019826	81-25-4	Nuclear Receptor transcription pathway	#N/A	CCM					REACT:R-HSA-383280	3.19e-14	2.79e-11	9	128	51	43819
cholic acid	Cholic Acid	D019826	81-25-4	p53 signaling pathway	#N/A	CCM					KEGG:hsa04115	1.9e-06	0.00166	5	128	69	43819
cholic acid	Cholic Acid	D019826	81-25-4	p75 NTR receptor-mediated signalling	#N/A	CCM					REACT:R-HSA-193704	1.02e-05	0.00893	5	128	97	43819
cholic acid	Cholic Acid	D019826	81-25-4	Phase 1 - Functionalization of compounds	#N/A	CCM					REACT:R-HSA-211945	1.06e-12	9.23e-10	10	128	109	43819
cholic acid	Cholic Acid	D019826	81-25-4	Phase II conjugation	#N/A	CCM					REACT:R-HSA-156580	8.66e-18	7.57e-15	13	128	107	43819
cholic acid	Cholic Acid	D019826	81-25-4	PI3K/AKT activation	#N/A	CCM					REACT:R-HSA-198203	1.08e-07	9.48e-05	7	128	128	43819
cholic acid	Cholic Acid	D019826	81-25-4	PI5P, PP2A and IER3 Regulate PI3K/AKT Signaling	#N/A	CCM					REACT:R-HSA-6811558	2.3e-07	0.000201	6	128	87	43819
cholic acid	Cholic Acid	D019826	81-25-4	PIP3 activates AKT signaling	#N/A	CCM					REACT:R-HSA-1257604	9.21e-08	8.05e-05	7	128	125	43819
cholic acid	Cholic Acid	D019826	81-25-4	Platinum drug resistance	#N/A	CCM					KEGG:hsa01524	4.19e-28	3.66e-25	17	128	73	43819
cholic acid	Cholic Acid	D019826	81-25-4	PPARA activates gene expression	#N/A	CCM					REACT:R-HSA-1989781	1.09e-13	9.53e-11	11	128	124	43819
cholic acid	Cholic Acid	D019826	81-25-4	PPAR signaling pathway	#N/A	CCM					KEGG:hsa03320	8.48e-13	7.41e-10	9	128	72	43819
cholic acid	Cholic Acid	D019826	81-25-4	Primary bile acid biosynthesis	#N/A	CCM					KEGG:hsa00120	6.65e-12	5.81e-09	6	128	17	43819
cholic acid	Cholic Acid	D019826	81-25-4	Prolactin signaling pathway	#N/A	CCM					KEGG:hsa04917	1.58e-09	1.38e-06	7	128	70	43819
cholic acid	Cholic Acid	D019826	81-25-4	Prostate cancer	#N/A	CCM					KEGG:hsa05215	2.05e-10	1.79e-07	8	128	87	43819
cholic acid	Cholic Acid	D019826	81-25-4	Recycling of bile acids and salts	#N/A	CCM					REACT:R-HSA-159418	2.49e-22	2.18e-19	10	128	16	43819
cholic acid	Cholic Acid	D019826	81-25-4	Regulation of lipid metabolism by Peroxisome proliferator-activated receptor alpha (PPARalpha)	#N/A	CCM					REACT:R-HSA-400206	1.42e-13	1.24e-10	11	128	127	43819
cholic acid	Cholic Acid	D019826	81-25-4	Retinoid metabolism and transport	#N/A	CCM					REACT:R-HSA-975634	8.61e-06	0.00753	4	128	44	43819
cholic acid	Cholic Acid	D019826	81-25-4	Role of LAT2/NTAL/LAB on calcium mobilization	#N/A	CCM					REACT:R-HSA-2730905	1.73e-07	0.000151	7	128	137	43819
cholic acid	Cholic Acid	D019826	81-25-4	Shigellosis	#N/A	CCM					KEGG:hsa05131	3.96e-08	3.46e-05	6	128	65	43819
cholic acid	Cholic Acid	D019826	81-25-4	Signaling by FGFR4	#N/A	CCM					REACT:R-HSA-5654743	6.47e-06	0.00565	4	128	41	43819
cholic acid	Cholic Acid	D019826	81-25-4	Signaling by the B Cell Receptor (BCR)	#N/A	CCM					REACT:R-HSA-983705	3.33e-08	2.91e-05	9	128	234	43819
cholic acid	Cholic Acid	D019826	81-25-4	Small cell lung cancer	#N/A	CCM					KEGG:hsa05222	1.86e-07	0.000163	6	128	84	43819
cholic acid	Cholic Acid	D019826	81-25-4	Steroid hormone biosynthesis	#N/A	CCM					KEGG:hsa00140	7.96e-07	0.000695	5	128	58	43819
cholic acid	Cholic Acid	D019826	81-25-4	Synthesis of bile acids and bile salts	#N/A	CCM					REACT:R-HSA-192105	7.23e-14	6.32e-11	8	128	34	43819
cholic acid	Cholic Acid	D019826	81-25-4	Synthesis of bile acids and bile salts via 24-hydroxycholesterol	#N/A	CCM					REACT:R-HSA-193775	6.8e-08	5.94e-05	4	128	14	43819
cholic acid	Cholic Acid	D019826	81-25-4	Synthesis of bile acids and bile salts via 27-hydroxycholesterol	#N/A	CCM					REACT:R-HSA-193807	2.7e-12	2.36e-09	6	128	15	43819
cholic acid	Cholic Acid	D019826	81-25-4	Synthesis of bile acids and bile salts via 7alpha-hydroxycholesterol	#N/A	CCM					REACT:R-HSA-193368	3e-15	2.62e-12	8	128	24	43819
cholic acid	Cholic Acid	D019826	81-25-4	Toll Like Receptor 10 (TLR10) Cascade	#N/A	CCM					REACT:R-HSA-168142	5.05e-06	0.00441	5	128	84	43819
cholic acid	Cholic Acid	D019826	81-25-4	Toll Like Receptor 5 (TLR5) Cascade	#N/A	CCM					REACT:R-HSA-168176	5.05e-06	0.00441	5	128	84	43819
cholic acid	Cholic Acid	D019826	81-25-4	Transmembrane transport of small molecules	#N/A	CCM					REACT:R-HSA-382551	1.54e-12	1.34e-09	18	128	676	43819
cholic acid	Cholic Acid	D019826	81-25-4	Transport of organic anions	#N/A	CCM					REACT:R-HSA-879518	3.38e-08	2.95e-05	4	128	12	43819
cholic acid	Cholic Acid	D019826	81-25-4	Transport of vitamins, nucleosides, and related molecules	#N/A	CCM					REACT:R-HSA-425397	5.85e-06	0.00511	4	128	40	43819
cholic acid	Cholic Acid	D019826	81-25-4	Viral carcinogenesis	#N/A	CCM					KEGG:hsa05203	4.67e-10	4.08e-07	10	128	201	43819
glycocholic acid	Glycocholic Acid	D006000	475-31-0	Activated TLR4 signalling	#N/A	CCM&Familial			REACT:R-HSA-166054	Activated TLR4 signalling	REACT:R-HSA-166054	2.59e-11	1.92e-08	9	116	115	43819
glycocholic acid	Glycocholic Acid	D006000	475-31-0	AGE-RAGE signaling pathway in diabetic complications	#N/A	CCM&Familial			KEGG:hsa04933	AGE-RAGE signaling pathway in diabetic complications	KEGG:hsa04933	6.6e-12	4.9e-09	9	116	99	43819
glycocholic acid	Glycocholic Acid	D006000	475-31-0	Apoptosis	#N/A	CCM&Familial			KEGG:hsa04210	Apoptosis	KEGG:hsa04210	1.81e-27	1.34e-24	19	116	138	43819
glycocholic acid	Glycocholic Acid	D006000	475-31-0	Apoptosis	#N/A	CCM&Familial			REACT:R-HSA-109581	Apoptosis	REACT:R-HSA-109581	6.96e-06	0.00516	6	116	172	43819
glycocholic acid	Glycocholic Acid	D006000	475-31-0	Caspase activation via extrinsic apoptotic signalling pathway	#N/A	CCM&Familial			REACT:R-HSA-5357769	Caspase activation via extrinsic apoptotic signalling pathway	REACT:R-HSA-5357769	1.12e-08	8.28e-06	5	116	28	43819
glycocholic acid	Glycocholic Acid	D006000	475-31-0	Chagas disease (American trypanosomiasis)	#N/A	CCM&Familial			KEGG:hsa05142	Chagas disease (American trypanosomiasis)	KEGG:hsa05142	1.97e-13	1.47e-10	10	116	102	43819
glycocholic acid	Glycocholic Acid	D006000	475-31-0	Cytokine Signaling in Immune system	#N/A	CCM&Familial			REACT:R-HSA-1280215	Cytokine Signaling in Immune system	REACT:R-HSA-1280215	1.91e-12	1.41e-09	18	116	760	43819
glycocholic acid	Glycocholic Acid	D006000	475-31-0	EGFR tyrosine kinase inhibitor resistance	#N/A	CCM&Familial			KEGG:hsa01521	EGFR tyrosine kinase inhibitor resistance	KEGG:hsa01521	7.17e-08	5.32e-05	6	116	79	43819
glycocholic acid	Glycocholic Acid	D006000	475-31-0	Fluid shear stress and atherosclerosis	#N/A	CCM&Familial			KEGG:hsa05418	Fluid shear stress and atherosclerosis	KEGG:hsa05418	4.45e-20	3.3e-17	15	116	142	43819
glycocholic acid	Glycocholic Acid	D006000	475-31-0	FoxO signaling pathway	#N/A	CCM&Familial			KEGG:hsa04068	FoxO signaling pathway	KEGG:hsa04068	9e-11	6.68e-08	9	116	132	43819
glycocholic acid	Glycocholic Acid	D006000	475-31-0	Hemostasis	#N/A	CCM&Familial			REACT:R-HSA-109582	Hemostasis	REACT:R-HSA-109582	1.77e-09	1.31e-06	14	116	639	43819
glycocholic acid	Glycocholic Acid	D006000	475-31-0	Hepatitis B	#N/A	CCM&Familial			KEGG:hsa05161	Hepatitis B	KEGG:hsa05161	1.23e-16	9.16e-14	13	116	144	43819
glycocholic acid	Glycocholic Acid	D006000	475-31-0	IL-17 signaling pathway	#N/A	CCM&Familial			KEGG:hsa04657	IL-17 signaling pathway	KEGG:hsa04657	1.59e-10	1.18e-07	8	116	93	43819
glycocholic acid	Glycocholic Acid	D006000	475-31-0	Influenza A	#N/A	CCM&Familial			KEGG:hsa05164	Influenza A	KEGG:hsa05164	4.7e-14	3.48e-11	12	116	173	43819
glycocholic acid	Glycocholic Acid	D006000	475-31-0	Innate Immune System	#N/A	CCM&Familial			REACT:R-HSA-168249	Innate Immune System	REACT:R-HSA-168249	4.65e-20	3.45e-17	30	116	1298	43819
glycocholic acid	Glycocholic Acid	D006000	475-31-0	Interleukin-4 and 13 signaling	#N/A	CCM&Familial			REACT:R-HSA-6785807	Interleukin-4 and 13 signaling	REACT:R-HSA-6785807	2.47e-08	1.83e-05	7	116	114	43819
glycocholic acid	Glycocholic Acid	D006000	475-31-0	Legionellosis	#N/A	CCM&Familial			KEGG:hsa05134	Legionellosis	KEGG:hsa05134	7.88e-09	5.84e-06	6	116	55	43819
glycocholic acid	Glycocholic Acid	D006000	475-31-0	Ligand-dependent caspase activation	#N/A	CCM&Familial			REACT:R-HSA-140534	Ligand-dependent caspase activation	REACT:R-HSA-140534	1.2e-05	0.00888	3	116	17	43819
glycocholic acid	Glycocholic Acid	D006000	475-31-0	MyD88 dependent cascade initiated on endosome	#N/A	CCM&Familial			REACT:R-HSA-975155	MyD88 dependent cascade initiated on endosome	REACT:R-HSA-975155	5.95e-09	4.42e-06	7	116	93	43819
glycocholic acid	Glycocholic Acid	D006000	475-31-0	MyD88:Mal cascade initiated on plasma membrane	#N/A	CCM&Familial			REACT:R-HSA-166058	MyD88:Mal cascade initiated on plasma membrane	REACT:R-HSA-166058	6.91e-09	5.13e-06	7	116	95	43819
glycocholic acid	Glycocholic Acid	D006000	475-31-0	MyD88-independent TLR3/TLR4 cascade	#N/A	CCM&Familial			REACT:R-HSA-166166	MyD88-independent TLR3/TLR4 cascade	REACT:R-HSA-166166	6.6e-12	4.9e-09	9	116	99	43819
glycocholic acid	Glycocholic Acid	D006000	475-31-0	Natural killer cell mediated cytotoxicity	#N/A	CCM&Familial			KEGG:hsa04650	Natural killer cell mediated cytotoxicity	KEGG:hsa04650	1.51e-06	0.00112	6	116	132	43819
glycocholic acid	Glycocholic Acid	D006000	475-31-0	NOD-like receptor signaling pathway	NOD-like receptor signaling pathway	CCM&Familial			KEGG:hsa04621	NOD-like receptor signaling pathway	KEGG:hsa04621	1.94e-08	1.44e-05	8	116	170	43819
glycocholic acid	Glycocholic Acid	D006000	475-31-0	Non-alcoholic fatty liver disease (NAFLD)	#N/A	CCM&Familial			KEGG:hsa04932	Non-alcoholic fatty liver disease (NAFLD)	KEGG:hsa04932	6.89e-09	5.11e-06	8	116	149	43819
glycocholic acid	Glycocholic Acid	D006000	475-31-0	Pertussis	#N/A	CCM&Familial			KEGG:hsa05133	Pertussis	KEGG:hsa05133	3.06e-11	2.27e-08	8	116	76	43819
glycocholic acid	Glycocholic Acid	D006000	475-31-0	Prion diseases	#N/A	CCM&Familial			KEGG:hsa05020	Prion diseases	KEGG:hsa05020	4.6e-10	3.42e-07	6	116	35	43819
glycocholic acid	Glycocholic Acid	D006000	475-31-0	Programmed Cell Death	Programmed Cell Death	CCM&Familial			REACT:R-HSA-5357801	Programmed Cell Death	REACT:R-HSA-5357801	4.64e-07	0.000345	7	116	175	43819
glycocholic acid	Glycocholic Acid	D006000	475-31-0	Salmonella infection	#N/A	CCM&Familial			KEGG:hsa05132	Salmonella infection	KEGG:hsa05132	3.5e-06	0.0026	5	116	86	43819
glycocholic acid	Glycocholic Acid	D006000	475-31-0	Signaling by Interleukins	#N/A	CCM&Familial			REACT:R-HSA-449147	Signaling by Interleukins	REACT:R-HSA-449147	4.07e-15	3.02e-12	18	116	528	43819
glycocholic acid	Glycocholic Acid	D006000	475-31-0	TNF signaling pathway	#N/A	CCM&Familial			KEGG:hsa04668	TNF signaling pathway	KEGG:hsa04668	4.19e-20	3.11e-17	14	116	108	43819
glycocholic acid	Glycocholic Acid	D006000	475-31-0	TNFR1-induced proapoptotic signaling	#N/A	CCM&Familial			REACT:R-HSA-5357786	TNFR1-induced proapoptotic signaling	REACT:R-HSA-5357786	5.07e-06	0.00376	3	116	13	43819
glycocholic acid	Glycocholic Acid	D006000	475-31-0	Toll Like Receptor 2 (TLR2) Cascade	#N/A	CCM&Familial			REACT:R-HSA-181438	Toll Like Receptor 2 (TLR2) Cascade	REACT:R-HSA-181438	6.91e-09	5.13e-06	7	116	95	43819
glycocholic acid	Glycocholic Acid	D006000	475-31-0	Toll Like Receptor 3 (TLR3) Cascade	#N/A	CCM&Familial			REACT:R-HSA-168164	Toll Like Receptor 3 (TLR3) Cascade	REACT:R-HSA-168164	6.6e-12	4.9e-09	9	116	99	43819
glycocholic acid	Glycocholic Acid	D006000	475-31-0	Toll Like Receptor 4 (TLR4) Cascade	Toll Like Receptor 4 (TLR4) Cascade	CCM&Familial			REACT:R-HSA-166016	Toll Like Receptor 4 (TLR4) Cascade	REACT:R-HSA-166016	5.92e-11	4.39e-08	9	116	126	43819
glycocholic acid	Glycocholic Acid	D006000	475-31-0	Toll Like Receptor 7/8 (TLR7/8) Cascade	#N/A	CCM&Familial			REACT:R-HSA-168181	Toll Like Receptor 7/8 (TLR7/8) Cascade	REACT:R-HSA-168181	5.95e-09	4.42e-06	7	116	93	43819
glycocholic acid	Glycocholic Acid	D006000	475-31-0	Toll Like Receptor 9 (TLR9) Cascade	#N/A	CCM&Familial			REACT:R-HSA-168138	Toll Like Receptor 9 (TLR9) Cascade	REACT:R-HSA-168138	2.24e-10	1.66e-07	8	116	97	43819
glycocholic acid	Glycocholic Acid	D006000	475-31-0	Toll Like Receptor TLR1:TLR2 Cascade	#N/A	CCM&Familial			REACT:R-HSA-168179	Toll Like Receptor TLR1:TLR2 Cascade	REACT:R-HSA-168179	6.91e-09	5.13e-06	7	116	95	43819
glycocholic acid	Glycocholic Acid	D006000	475-31-0	Toll Like Receptor TLR6:TLR2 Cascade	#N/A	CCM&Familial			REACT:R-HSA-168188	Toll Like Receptor TLR6:TLR2 Cascade	REACT:R-HSA-168188	6.91e-09	5.13e-06	7	116	95	43819
glycocholic acid	Glycocholic Acid	D006000	475-31-0	Toll-like receptor signaling pathway	#N/A	CCM&Familial			KEGG:hsa04620	Toll-like receptor signaling pathway	KEGG:hsa04620	2.41e-13	1.79e-10	10	116	104	43819
glycocholic acid	Glycocholic Acid	D006000	475-31-0	Toll-Like Receptors Cascades	#N/A	CCM&Familial			REACT:R-HSA-168898	Toll-Like Receptors Cascades	REACT:R-HSA-168898	1.19e-11	8.82e-09	10	116	153	43819
glycocholic acid	Glycocholic Acid	D006000	475-31-0	TRAF6 mediated induction of NFkB and MAP kinases upon TLR7/8 or 9 activation	#N/A	CCM&Familial			REACT:R-HSA-975138	TRAF6 mediated induction of NFkB and MAP kinases upon TLR7/8 or 9 activation	REACT:R-HSA-975138	5.11e-09	3.79e-06	7	116	91	43819
glycocholic acid	Glycocholic Acid	D006000	475-31-0	TRIF-mediated TLR3/TLR4 signaling	#N/A	CCM&Familial			REACT:R-HSA-937061	TRIF-mediated TLR3/TLR4 signaling	REACT:R-HSA-937061	6.6e-12	4.9e-09	9	116	99	43819
glycocholic acid	Glycocholic Acid	D006000	475-31-0	Sphingolipid signaling pathway	#N/A	CCM&Familial			KEGG:hsa04071		KEGG:hsa04071	3.27e-11	2.43e-08	9	116	118	43819
glycocholic acid	Glycocholic Acid	D006000	475-31-0	mTOR signaling pathway	#N/A	CCM&Familial			KEGG:hsa04150		KEGG:hsa04150	1.71e-07	0.000127	7	116	151	43819
glycocholic acid	Glycocholic Acid	D006000	475-31-0	RIG-I-like receptor signaling pathway	#N/A	CCM&Familial			KEGG:hsa04622		KEGG:hsa04622	1.26e-06	0.000933	5	116	70	43819
glycocholic acid	Glycocholic Acid	D006000	475-31-0	Fc epsilon RI signaling pathway	#N/A	CCM&Familial			KEGG:hsa04664		KEGG:hsa04664	5.78e-10	4.29e-07	7	116	67	43819
glycocholic acid	Glycocholic Acid	D006000	475-31-0	Type II diabetes mellitus	#N/A	CCM&Familial			KEGG:hsa04930		KEGG:hsa04930	6.98e-06	0.00518	4	116	46	43819
glycocholic acid	Glycocholic Acid	D006000	475-31-0	Hepatitis C	#N/A	CCM&Familial			KEGG:hsa05160		KEGG:hsa05160	1.44e-06	0.00107	6	116	131	43819
glycocholic acid	Glycocholic Acid	D006000	475-31-0	MicroRNAs in cancer	#N/A	CCM&Familial			KEGG:hsa05206		KEGG:hsa05206	1.44e-06	0.00107	8	116	299	43819
glycocholic acid	Glycocholic Acid	D006000	475-31-0	Pancreatic cancer	#N/A	CCM&Familial			KEGG:hsa05212		KEGG:hsa05212	4.16e-10	3.09e-07	7	116	64	43819
glycocholic acid	Glycocholic Acid	D006000	475-31-0	Bladder cancer	#N/A	CCM&Familial			KEGG:hsa05219		KEGG:hsa05219	4.38e-06	0.00325	4	116	41	43819
glycocholic acid	Glycocholic Acid	D006000	475-31-0	IRS-mediated signalling	#N/A	CCM&Familial			REACT:R-HSA-112399		REACT:R-HSA-112399	9.92e-08	7.36e-05	9	116	294	43819
glycocholic acid	Glycocholic Acid	D006000	475-31-0	RAF-independent MAPK1/3 activation	#N/A	CCM&Familial			REACT:R-HSA-112409		REACT:R-HSA-112409	3.97e-07	0.000295	4	116	23	43819
glycocholic acid	Glycocholic Acid	D006000	475-31-0	SOS-mediated signalling	#N/A	CCM&Familial			REACT:R-HSA-112412		REACT:R-HSA-112412	4.35e-06	0.00323	7	116	245	43819
glycocholic acid	Glycocholic Acid	D006000	475-31-0	Adaptive Immune System	#N/A	CCM&Familial			REACT:R-HSA-1280218		REACT:R-HSA-1280218	1.19e-05	0.00885	11	116	818	43819
glycocholic acid	Glycocholic Acid	D006000	475-31-0	Signaling by SCF-KIT	#N/A	CCM&Familial			REACT:R-HSA-1433557		REACT:R-HSA-1433557	3.13e-07	0.000233	9	116	337	43819
glycocholic acid	Glycocholic Acid	D006000	475-31-0	Signal Transduction	#N/A	CCM&Familial			REACT:R-HSA-162582		REACT:R-HSA-162582	1.85e-14	1.37e-11	33	116	2588	43819
glycocholic acid	Glycocholic Acid	D006000	475-31-0	Disease	#N/A	CCM&Familial			REACT:R-HSA-1643685		REACT:R-HSA-1643685	9.59e-09	7.11e-06	15	116	860	43819
glycocholic acid	Glycocholic Acid	D006000	475-31-0	Signalling by NGF	#N/A	CCM&Familial			REACT:R-HSA-166520		REACT:R-HSA-166520	4e-11	2.97e-08	14	116	477	43819
glycocholic acid	Glycocholic Acid	D006000	475-31-0	Signalling to RAS	#N/A	CCM&Familial			REACT:R-HSA-167044		REACT:R-HSA-167044	3.05e-08	2.26e-05	9	116	256	43819
glycocholic acid	Glycocholic Acid	D006000	475-31-0	Immune System	#N/A	CCM&Familial			REACT:R-HSA-168256		REACT:R-HSA-168256	1.04e-21	7.72e-19	38	116	2118	43819
glycocholic acid	Glycocholic Acid	D006000	475-31-0	Prolonged ERK activation events	#N/A	CCM&Familial			REACT:R-HSA-169893		REACT:R-HSA-169893	5.24e-06	0.00389	7	116	252	43819
glycocholic acid	Glycocholic Acid	D006000	475-31-0	Frs2-mediated activation	#N/A	CCM&Familial			REACT:R-HSA-170968		REACT:R-HSA-170968	4.97e-06	0.00369	7	116	250	43819
glycocholic acid	Glycocholic Acid	D006000	475-31-0	ARMS-mediated activation	#N/A	CCM&Familial			REACT:R-HSA-170984		REACT:R-HSA-170984	4.84e-06	0.00359	7	116	249	43819
glycocholic acid	Glycocholic Acid	D006000	475-31-0	Signaling by EGFR	#N/A	CCM&Familial			REACT:R-HSA-177929		REACT:R-HSA-177929	5.96e-07	0.000442	9	116	364	43819
glycocholic acid	Glycocholic Acid	D006000	475-31-0	GRB2 events in EGFR signaling	#N/A	CCM&Familial			REACT:R-HSA-179812		REACT:R-HSA-179812	4.35e-06	0.00323	7	116	245	43819
glycocholic acid	Glycocholic Acid	D006000	475-31-0	SHC1 events in EGFR signaling	#N/A	CCM&Familial			REACT:R-HSA-180336		REACT:R-HSA-180336	4.35e-06	0.00323	7	116	245	43819
glycocholic acid	Glycocholic Acid	D006000	475-31-0	Downstream signal transduction	#N/A	CCM&Familial			REACT:R-HSA-186763		REACT:R-HSA-186763	4.51e-07	0.000335	9	116	352	43819
glycocholic acid	Glycocholic Acid	D006000	475-31-0	Signaling by PDGF	#N/A	CCM&Familial			REACT:R-HSA-186797		REACT:R-HSA-186797	7.79e-07	0.000578	9	116	376	43819
glycocholic acid	Glycocholic Acid	D006000	475-31-0	NGF signalling via TRKA from the plasma membrane	#N/A	CCM&Familial			REACT:R-HSA-187037		REACT:R-HSA-187037	5.73e-10	4.25e-07	12	116	387	43819
glycocholic acid	Glycocholic Acid	D006000	475-31-0	Signalling to ERKs	#N/A	CCM&Familial			REACT:R-HSA-187687		REACT:R-HSA-187687	3.84e-08	2.85e-05	9	116	263	43819
glycocholic acid	Glycocholic Acid	D006000	475-31-0	Signalling to p38 via RIT and RIN	#N/A	CCM&Familial			REACT:R-HSA-187706		REACT:R-HSA-187706	4.84e-06	0.00359	7	116	249	43819
glycocholic acid	Glycocholic Acid	D006000	475-31-0	Signaling by VEGF	#N/A	CCM&Familial			REACT:R-HSA-194138		REACT:R-HSA-194138	1.87e-09	1.39e-06	11	116	338	43819
glycocholic acid	Glycocholic Acid	D006000	475-31-0	DAP12 interactions	#N/A	CCM&Familial			REACT:R-HSA-2172127		REACT:R-HSA-2172127	6.98e-07	0.000518	9	116	371	43819
glycocholic acid	Glycocholic Acid	D006000	475-31-0	Cellular responses to stress	#N/A	CCM&Familial			REACT:R-HSA-2262752		REACT:R-HSA-2262752	1.38e-17	1.02e-14	19	116	451	43819
glycocholic acid	Glycocholic Acid	D006000	475-31-0	Signaling by Type 1 Insulin-like Growth Factor 1 Receptor (IGF1R)	#N/A	CCM&Familial			REACT:R-HSA-2404192		REACT:R-HSA-2404192	1.14e-07	8.49e-05	9	116	299	43819
glycocholic acid	Glycocholic Acid	D006000	475-31-0	DAP12 signaling	#N/A	CCM&Familial			REACT:R-HSA-2424491		REACT:R-HSA-2424491	4.95e-07	0.000368	9	116	356	43819
glycocholic acid	Glycocholic Acid	D006000	475-31-0	IGF1R signaling cascade	#N/A	CCM&Familial			REACT:R-HSA-2428924		REACT:R-HSA-2428924	1.11e-07	8.26e-05	9	116	298	43819
glycocholic acid	Glycocholic Acid	D006000	475-31-0	IRS-related events triggered by IGF1R	#N/A	CCM&Familial			REACT:R-HSA-2428928		REACT:R-HSA-2428928	1.11e-07	8.26e-05	9	116	298	43819
glycocholic acid	Glycocholic Acid	D006000	475-31-0	Fc epsilon receptor (FCERI) signaling	#N/A	CCM&Familial			REACT:R-HSA-2454202		REACT:R-HSA-2454202	5.96e-09	4.42e-06	11	116	378	43819
glycocholic acid	Glycocholic Acid	D006000	475-31-0	Signaling by Leptin	#N/A	CCM&Familial			REACT:R-HSA-2586552		REACT:R-HSA-2586552	5.37e-06	0.00399	7	116	253	43819
glycocholic acid	Glycocholic Acid	D006000	475-31-0	FCERI mediated MAPK activation	#N/A	CCM&Familial			REACT:R-HSA-2871796		REACT:R-HSA-2871796	4.96e-08	3.68e-05	9	116	271	43819
glycocholic acid	Glycocholic Acid	D006000	475-31-0	NCAM signaling for neurite out-growth	#N/A	CCM&Familial			REACT:R-HSA-375165		REACT:R-HSA-375165	9.47e-06	0.00702	7	116	276	43819
glycocholic acid	Glycocholic Acid	D006000	475-31-0	VEGFA-VEGFR2 Pathway	#N/A	CCM&Familial			REACT:R-HSA-4420097		REACT:R-HSA-4420097	1.46e-09	1.08e-06	11	116	330	43819
glycocholic acid	Glycocholic Acid	D006000	475-31-0	Interleukin-2 signaling	#N/A	CCM&Familial			REACT:R-HSA-451927		REACT:R-HSA-451927	5.34e-07	0.000396	8	116	262	43819
glycocholic acid	Glycocholic Acid	D006000	475-31-0	Interleukin-3, 5 and GM-CSF signaling	#N/A	CCM&Familial			REACT:R-HSA-512988		REACT:R-HSA-512988	6.89e-07	0.000511	8	116	271	43819
glycocholic acid	Glycocholic Acid	D006000	475-31-0	VEGFR2 mediated cell proliferation	#N/A	CCM&Familial			REACT:R-HSA-5218921		REACT:R-HSA-5218921	6.11e-06	0.00453	7	116	258	43819
glycocholic acid	Glycocholic Acid	D006000	475-31-0	RAF/MAP kinase cascade	#N/A	CCM&Familial			REACT:R-HSA-5673001		REACT:R-HSA-5673001	4.35e-06	0.00323	7	116	245	43819
glycocholic acid	Glycocholic Acid	D006000	475-31-0	MAPK family signaling cascades	#N/A	CCM&Familial			REACT:R-HSA-5683057		REACT:R-HSA-5683057	8.84e-08	6.56e-05	9	116	290	43819
glycocholic acid	Glycocholic Acid	D006000	475-31-0	MAPK1/MAPK3 signaling	#N/A	CCM&Familial			REACT:R-HSA-5684996		REACT:R-HSA-5684996	5.1e-06	0.00379	7	116	251	43819
glycocholic acid	Glycocholic Acid	D006000	475-31-0	Death Receptor Signalling	#N/A	CCM&Familial			REACT:R-HSA-73887		REACT:R-HSA-73887	9.77e-06	0.00725	4	116	50	43819
glycocholic acid	Glycocholic Acid	D006000	475-31-0	Insulin receptor signalling cascade	#N/A	CCM&Familial			REACT:R-HSA-74751		REACT:R-HSA-74751	1.08e-07	8.03e-05	9	116	297	43819
glycocholic acid	Glycocholic Acid	D006000	475-31-0	Signaling by Insulin receptor	#N/A	CCM&Familial			REACT:R-HSA-74752		REACT:R-HSA-74752	1.13e-09	8.36e-07	11	116	322	43819
glycocholic acid	Glycocholic Acid	D006000	475-31-0	Platelet activation, signaling and aggregation	#N/A	CCM&Familial			REACT:R-HSA-76002		REACT:R-HSA-76002	6.97e-08	5.17e-05	9	116	282	43819
glycocholic acid	Glycocholic Acid	D006000	475-31-0	Gastrin-CREB signalling pathway via PKC and MAPK	#N/A	CCM&Familial			REACT:R-HSA-881907		REACT:R-HSA-881907	3.17e-07	0.000235	10	116	443	43819
glycocholic acid	Glycocholic Acid	D006000	475-31-0	RET signaling	#N/A	CCM&Familial			REACT:R-HSA-8853659		REACT:R-HSA-8853659	6.7e-07	0.000497	8	116	270	43819
glycocholic acid	Glycocholic Acid	D006000	475-31-0	Interleukin receptor SHC signaling	#N/A	CCM&Familial			REACT:R-HSA-912526		REACT:R-HSA-912526	4.36e-07	0.000323	8	116	255	43819
glycocholic acid	Glycocholic Acid	D006000	475-31-0	ABC transporters	#N/A	CCM&Familial					KEGG:hsa02010	5.83e-06	0.00433	4	116	44	43819
glycocholic acid	Glycocholic Acid	D006000	475-31-0	Activation of caspases through apoptosome-mediated cleavage	#N/A	CCM&Familial					REACT:R-HSA-111459	1.8e-07	0.000134	3	116	5	43819
glycocholic acid	Glycocholic Acid	D006000	475-31-0	Activation of the AP-1 family of transcription factors	#N/A	CCM&Familial					REACT:R-HSA-450341	9.67e-09	7.18e-06	4	116	10	43819
glycocholic acid	Glycocholic Acid	D006000	475-31-0	Acute myeloid leukemia	#N/A	CCM&Familial					KEGG:hsa05221	3.73e-07	0.000277	5	116	55	43819
glycocholic acid	Glycocholic Acid	D006000	475-31-0	Aflatoxin activation and detoxification	#N/A	CCM&Familial					REACT:R-HSA-5423646	3.29e-07	0.000244	4	116	22	43819
glycocholic acid	Glycocholic Acid	D006000	475-31-0	Apoptosis - multiple species	#N/A	CCM&Familial					KEGG:hsa04215	3.06e-12	2.27e-09	7	116	33	43819
glycocholic acid	Glycocholic Acid	D006000	475-31-0	Apoptotic factor-mediated response	#N/A	CCM&Familial					REACT:R-HSA-111471	6.28e-07	0.000466	3	116	7	43819
glycocholic acid	Glycocholic Acid	D006000	475-31-0	ATF4 activates genes	#N/A	CCM&Familial					REACT:R-HSA-380994	7.81e-07	0.000579	4	116	27	43819
glycocholic acid	Glycocholic Acid	D006000	475-31-0	ATF6 (ATF6-alpha) activates chaperone genes	#N/A	CCM&Familial					REACT:R-HSA-381183	1.52e-08	1.13e-05	4	116	11	43819
glycocholic acid	Glycocholic Acid	D006000	475-31-0	ATF6 (ATF6-alpha) activates chaperones	#N/A	CCM&Familial					REACT:R-HSA-381033	3.27e-08	2.43e-05	4	116	13	43819
glycocholic acid	Glycocholic Acid	D006000	475-31-0	Autophagy - animal	#N/A	CCM&Familial					KEGG:hsa04140	2.57e-17	1.91e-14	13	116	128	43819
glycocholic acid	Glycocholic Acid	D006000	475-31-0	Autophagy - other	#N/A	CCM&Familial					KEGG:hsa04136	1.58e-06	0.00117	4	116	32	43819
glycocholic acid	Glycocholic Acid	D006000	475-31-0	B cell receptor signaling pathway	#N/A	CCM&Familial					KEGG:hsa04662	3.45e-08	2.56e-05	6	116	70	43819
glycocholic acid	Glycocholic Acid	D006000	475-31-0	Bile acid and bile salt metabolism	#N/A	CCM&Familial					REACT:R-HSA-194068	1.7e-09	1.26e-06	6	116	43	43819
glycocholic acid	Glycocholic Acid	D006000	475-31-0	Biological oxidations	#N/A	CCM&Familial					REACT:R-HSA-211859	5.21e-25	3.87e-22	20	116	223	43819
glycocholic acid	Glycocholic Acid	D006000	475-31-0	Breast cancer	#N/A	CCM&Familial					KEGG:hsa05224	1.24e-07	9.17e-05	7	116	144	43819
glycocholic acid	Glycocholic Acid	D006000	475-31-0	CASP8 activity is inhibited	#N/A	CCM&Familial					REACT:R-HSA-5218900	2.94e-06	0.00218	3	116	11	43819
glycocholic acid	Glycocholic Acid	D006000	475-31-0	Cellular response to heat stress	#N/A	CCM&Familial					REACT:R-HSA-3371556	1.47e-07	0.000109	6	116	89	43819
glycocholic acid	Glycocholic Acid	D006000	475-31-0	Central carbon metabolism in cancer	#N/A	CCM&Familial					KEGG:hsa05230	8.67e-07	0.000643	5	116	65	43819
glycocholic acid	Glycocholic Acid	D006000	475-31-0	Chemical carcinogenesis	#N/A	CCM&Familial					KEGG:hsa05204	6e-20	4.45e-17	13	116	82	43819
glycocholic acid	Glycocholic Acid	D006000	475-31-0	Chemokine signaling pathway	#N/A	CCM&Familial					KEGG:hsa04062	6.05e-07	0.000449	7	116	182	43819
glycocholic acid	Glycocholic Acid	D006000	475-31-0	Choline metabolism in cancer	#N/A	CCM&Familial					KEGG:hsa05231	9.24e-09	6.85e-06	7	116	99	43819
glycocholic acid	Glycocholic Acid	D006000	475-31-0	Chronic myeloid leukemia	#N/A	CCM&Familial					KEGG:hsa05220	1.35e-06	0.001	5	116	71	43819
glycocholic acid	Glycocholic Acid	D006000	475-31-0	Colorectal cancer	#N/A	CCM&Familial					KEGG:hsa05210	8.45e-18	6.27e-15	11	116	60	43819
glycocholic acid	Glycocholic Acid	D006000	475-31-0	Cytochrome c-mediated apoptotic response	#N/A	CCM&Familial					REACT:R-HSA-111461	1.8e-07	0.000134	3	116	5	43819
glycocholic acid	Glycocholic Acid	D006000	475-31-0	Cytochrome P450 - arranged by substrate type	#N/A	CCM&Familial					REACT:R-HSA-211897	1.09e-06	0.000807	5	116	68	43819
glycocholic acid	Glycocholic Acid	D006000	475-31-0	Detoxification of Reactive Oxygen Species	#N/A	CCM&Familial					REACT:R-HSA-3299685	3.21e-06	0.00238	4	116	38	43819
glycocholic acid	Glycocholic Acid	D006000	475-31-0	Dimerization of procaspase-8	#N/A	CCM&Familial					REACT:R-HSA-69416	2.94e-06	0.00218	3	116	11	43819
glycocholic acid	Glycocholic Acid	D006000	475-31-0	Diseases of signal transduction	#N/A	CCM&Familial					REACT:R-HSA-5663202	4.78e-09	3.55e-06	11	116	370	43819
glycocholic acid	Glycocholic Acid	D006000	475-31-0	Drug metabolism - cytochrome P450	#N/A	CCM&Familial					KEGG:hsa00982	5.12e-19	3.8e-16	12	116	69	43819
glycocholic acid	Glycocholic Acid	D006000	475-31-0	Endometrial cancer	#N/A	CCM&Familial					KEGG:hsa05213	4.36e-09	3.24e-06	6	116	50	43819
glycocholic acid	Glycocholic Acid	D006000	475-31-0	Epithelial cell signaling in Helicobacter pylori infection	#N/A	CCM&Familial					KEGG:hsa05120	1.09e-06	0.000807	5	116	68	43819
glycocholic acid	Glycocholic Acid	D006000	475-31-0	Ferroptosis	#N/A	CCM&Familial					KEGG:hsa04216	3.96e-06	0.00294	4	116	40	43819
glycocholic acid	Glycocholic Acid	D006000	475-31-0	GAB1 signalosome	#N/A	CCM&Familial					REACT:R-HSA-180292	1.26e-06	0.000935	6	116	128	43819
glycocholic acid	Glycocholic Acid	D006000	475-31-0	Glutathione conjugation	#N/A	CCM&Familial					REACT:R-HSA-156590	1.08e-13	8.04e-11	8	116	39	43819
glycocholic acid	Glycocholic Acid	D006000	475-31-0	Glutathione metabolism	#N/A	CCM&Familial					KEGG:hsa00480	1.77e-12	1.32e-09	8	116	54	43819
glycocholic acid	Glycocholic Acid	D006000	475-31-0	Insulin signaling pathway	#N/A	CCM&Familial					KEGG:hsa04910	1.95e-06	0.00145	6	116	138	43819
glycocholic acid	Glycocholic Acid	D006000	475-31-0	Intrinsic Pathway for Apoptosis	#N/A	CCM&Familial					REACT:R-HSA-109606	5.83e-06	0.00433	4	116	44	43819
glycocholic acid	Glycocholic Acid	D006000	475-31-0	IRE1alpha activates chaperones	#N/A	CCM&Familial					REACT:R-HSA-381070	4.88e-07	0.000362	5	116	58	43819
glycocholic acid	Glycocholic Acid	D006000	475-31-0	Longevity regulating pathway	#N/A	CCM&Familial					KEGG:hsa04211	4.14e-06	0.00307	5	116	89	43819
glycocholic acid	Glycocholic Acid	D006000	475-31-0	Macroautophagy	#N/A	CCM&Familial					REACT:R-HSA-1632852	1.01e-06	0.000749	5	116	67	43819
glycocholic acid	Glycocholic Acid	D006000	475-31-0	MAP2K and MAPK activation	#N/A	CCM&Familial					REACT:R-HSA-5674135	6.39e-08	4.74e-05	5	116	39	43819
glycocholic acid	Glycocholic Acid	D006000	475-31-0	MAPK (ERK1/2) signaling	#N/A	CCM&Familial					KEGG:hsa_M00687	3.24e-09	2.4e-06	4	116	8	43819
glycocholic acid	Glycocholic Acid	D006000	475-31-0	MAP kinase activation in TLR cascade	#N/A	CCM&Familial					REACT:R-HSA-450294	4.16e-10	3.09e-07	7	116	64	43819
glycocholic acid	Glycocholic Acid	D006000	475-31-0	MAPK targets/ Nuclear events mediated by MAP kinases	#N/A	CCM&Familial					REACT:R-HSA-450282	1.39e-06	0.00103	4	116	31	43819
glycocholic acid	Glycocholic Acid	D006000	475-31-0	Melanoma	#N/A	CCM&Familial					KEGG:hsa05218	7.14e-10	5.3e-07	7	116	69	43819
glycocholic acid	Glycocholic Acid	D006000	475-31-0	Metabolic pathways	#N/A	CCM&Familial					KEGG:hsa01100	4.44e-08	3.29e-05	17	116	1270	43819
glycocholic acid	Glycocholic Acid	D006000	475-31-0	Metabolism	#N/A	CCM&Familial					REACT:R-HSA-1430728	2.36e-24	1.75e-21	41	116	2172	43819
glycocholic acid	Glycocholic Acid	D006000	475-31-0	Metabolism of lipids and lipoproteins	#N/A	CCM&Familial					REACT:R-HSA-556833	5.84e-11	4.33e-08	17	116	814	43819
glycocholic acid	Glycocholic Acid	D006000	475-31-0	Metabolism of proteins	#N/A	CCM&Familial					REACT:R-HSA-392499	9.95e-09	7.38e-06	20	116	1623	43819
glycocholic acid	Glycocholic Acid	D006000	475-31-0	Metabolism of xenobiotics by cytochrome P450	#N/A	CCM&Familial					KEGG:hsa00980	9.2e-27	6.83e-24	16	116	73	43819
glycocholic acid	Glycocholic Acid	D006000	475-31-0	Mitophagy - animal	#N/A	CCM&Familial					KEGG:hsa04137	1.31e-13	9.75e-11	9	116	65	43819
glycocholic acid	Glycocholic Acid	D006000	475-31-0	MyD88 cascade initiated on plasma membrane	#N/A	CCM&Familial					REACT:R-HSA-975871	2.9e-09	2.15e-06	7	116	84	43819
glycocholic acid	Glycocholic Acid	D006000	475-31-0	Negative feedback regulation of MAPK pathway	#N/A	CCM&Familial					REACT:R-HSA-5674499	6.96e-10	5.17e-07	4	116	6	43819
glycocholic acid	Glycocholic Acid	D006000	475-31-0	Negative regulation of MAPK pathway	#N/A	CCM&Familial					REACT:R-HSA-5675221	3.96e-06	0.00294	4	116	40	43819
glycocholic acid	Glycocholic Acid	D006000	475-31-0	Negative regulation of the PI3K/AKT network	#N/A	CCM&Familial					REACT:R-HSA-199418	5.42e-06	0.00402	5	116	94	43819
glycocholic acid	Glycocholic Acid	D006000	475-31-0	NOD1/2 Signaling Pathway	#N/A	CCM&Familial					REACT:R-HSA-168638	1.58e-06	0.00117	4	116	32	43819
glycocholic acid	Glycocholic Acid	D006000	475-31-0	Non-small cell lung cancer	#N/A	CCM&Familial					KEGG:hsa05223	1.09e-08	8.11e-06	6	116	58	43819
glycocholic acid	Glycocholic Acid	D006000	475-31-0	Nuclear Receptor transcription pathway	#N/A	CCM&Familial					REACT:R-HSA-383280	1.06e-05	0.00785	4	116	51	43819
glycocholic acid	Glycocholic Acid	D006000	475-31-0	Nucleotide-binding domain, leucine rich repeat containing receptor (NLR) signaling pathways	#N/A	CCM&Familial					REACT:R-HSA-168643	8.29e-06	0.00615	4	116	48	43819
glycocholic acid	Glycocholic Acid	D006000	475-31-0	Oncogenic MAPK signaling	#N/A	CCM&Familial					REACT:R-HSA-6802957	5.24e-08	3.89e-05	6	116	75	43819
glycocholic acid	Glycocholic Acid	D006000	475-31-0	Oxidative Stress Induced Senescence	#N/A	CCM&Familial					REACT:R-HSA-2559580	1.15e-06	0.000852	6	116	126	43819
glycocholic acid	Glycocholic Acid	D006000	475-31-0	p53 signaling pathway	#N/A	CCM&Familial					KEGG:hsa04115	1.17e-06	0.000868	5	116	69	43819
glycocholic acid	Glycocholic Acid	D006000	475-31-0	Paradoxical activation of RAF signaling by kinase inactive BRAF	#N/A	CCM&Familial					REACT:R-HSA-6802955	6.39e-08	4.74e-05	5	116	39	43819
glycocholic acid	Glycocholic Acid	D006000	475-31-0	PERK regulates gene expression	#N/A	CCM&Familial					REACT:R-HSA-381042	1.61e-08	1.2e-05	5	116	30	43819
glycocholic acid	Glycocholic Acid	D006000	475-31-0	Phase 1 - Functionalization of compounds	#N/A	CCM&Familial					REACT:R-HSA-211945	5.74e-10	4.26e-07	8	116	109	43819
glycocholic acid	Glycocholic Acid	D006000	475-31-0	Phase II conjugation	#N/A	CCM&Familial					REACT:R-HSA-156580	3.22e-13	2.39e-10	10	116	107	43819
glycocholic acid	Glycocholic Acid	D006000	475-31-0	PI3K/AKT activation	#N/A	CCM&Familial					REACT:R-HSA-198203	5.51e-08	4.08e-05	7	116	128	43819
glycocholic acid	Glycocholic Acid	D006000	475-31-0	PI5P, PP2A and IER3 Regulate PI3K/AKT Signaling	#N/A	CCM&Familial					REACT:R-HSA-6811558	3.7e-06	0.00275	5	116	87	43819
glycocholic acid	Glycocholic Acid	D006000	475-31-0	PIP3 activates AKT signaling	#N/A	CCM&Familial					REACT:R-HSA-1257604	1.1e-06	0.000813	6	116	125	43819
glycocholic acid	Glycocholic Acid	D006000	475-31-0	Platinum drug resistance	#N/A	CCM&Familial					KEGG:hsa01524	1.2e-22	8.87e-20	14	116	73	43819
glycocholic acid	Glycocholic Acid	D006000	475-31-0	Progesterone-mediated oocyte maturation	#N/A	CCM&Familial					KEGG:hsa04914	6.01e-06	0.00446	5	116	96	43819
glycocholic acid	Glycocholic Acid	D006000	475-31-0	Prolactin signaling pathway	#N/A	CCM&Familial					KEGG:hsa04917	3.45e-08	2.56e-05	6	116	70	43819
glycocholic acid	Glycocholic Acid	D006000	475-31-0	Prostate cancer	#N/A	CCM&Familial					KEGG:hsa05215	3.72e-09	2.76e-06	7	116	87	43819
glycocholic acid	Glycocholic Acid	D006000	475-31-0	Protein processing in endoplasmic reticulum	#N/A	CCM&Familial					KEGG:hsa04141	2.86e-14	2.12e-11	12	116	166	43819
glycocholic acid	Glycocholic Acid	D006000	475-31-0	Recycling of bile acids and salts	#N/A	CCM&Familial					REACT:R-HSA-159418	5.09e-10	3.77e-07	5	116	16	43819
glycocholic acid	Glycocholic Acid	D006000	475-31-0	Regulated Necrosis	#N/A	CCM&Familial					REACT:R-HSA-5218859	8.28e-08	6.14e-05	4	116	16	43819
glycocholic acid	Glycocholic Acid	D006000	475-31-0	Regulation by c-FLIP	#N/A	CCM&Familial					REACT:R-HSA-3371378	2.94e-06	0.00218	3	116	11	43819
glycocholic acid	Glycocholic Acid	D006000	475-31-0	Regulation of HSF1-mediated heat shock response	#N/A	CCM&Familial					REACT:R-HSA-3371453	1.26e-06	0.000933	5	116	70	43819
glycocholic acid	Glycocholic Acid	D006000	475-31-0	Regulation of necroptotic cell death	#N/A	CCM&Familial					REACT:R-HSA-5675482	6.44e-06	0.00478	3	116	14	43819
glycocholic acid	Glycocholic Acid	D006000	475-31-0	RHO GTPases Activate ROCKs	#N/A	CCM&Familial					REACT:R-HSA-5627117	1.2e-05	0.00888	3	116	17	43819
glycocholic acid	Glycocholic Acid	D006000	475-31-0	RIG-I/MDA5 mediated induction of IFN-alpha/beta pathways	#N/A	CCM&Familial					REACT:R-HSA-168928	3.11e-06	0.00231	5	116	84	43819
glycocholic acid	Glycocholic Acid	D006000	475-31-0	RIPK1-mediated regulated necrosis	#N/A	CCM&Familial					REACT:R-HSA-5213460	8.28e-08	6.14e-05	4	116	16	43819
glycocholic acid	Glycocholic Acid	D006000	475-31-0	Role of LAT2/NTAL/LAB on calcium mobilization	#N/A	CCM&Familial					REACT:R-HSA-2730905	1.87e-06	0.00139	6	116	137	43819
glycocholic acid	Glycocholic Acid	D006000	475-31-0	ROS, RNS production in phagocytes	#N/A	CCM&Familial					REACT:R-HSA-1222556	1.8e-06	0.00133	4	116	33	43819
glycocholic acid	Glycocholic Acid	D006000	475-31-0	Signaling by BRAF and RAF fusions	#N/A	CCM&Familial					REACT:R-HSA-6802952	1.49e-08	1.1e-05	6	116	61	43819
glycocholic acid	Glycocholic Acid	D006000	475-31-0	Signaling by FGFR4	#N/A	CCM&Familial					REACT:R-HSA-5654743	4.38e-06	0.00325	4	116	41	43819
glycocholic acid	Glycocholic Acid	D006000	475-31-0	Signaling by high-kinase activity BRAF mutants	#N/A	CCM&Familial					REACT:R-HSA-6802948	3.63e-08	2.69e-05	5	116	35	43819
glycocholic acid	Glycocholic Acid	D006000	475-31-0	Signaling by moderate kinase activity BRAF mutants	#N/A	CCM&Familial					REACT:R-HSA-6802946	6.39e-08	4.74e-05	5	116	39	43819
glycocholic acid	Glycocholic Acid	D006000	475-31-0	Signaling by RAS mutants	#N/A	CCM&Familial					REACT:R-HSA-6802949	2.3e-07	0.00017	5	116	50	43819
glycocholic acid	Glycocholic Acid	D006000	475-31-0	Signal transduction by L1	#N/A	CCM&Familial					REACT:R-HSA-445144	2.69e-07	0.0002	4	116	21	43819
glycocholic acid	Glycocholic Acid	D006000	475-31-0	Thyroid cancer	#N/A	CCM&Familial					KEGG:hsa05216	1.05e-06	0.000781	4	116	29	43819
glycocholic acid	Glycocholic Acid	D006000	475-31-0	Toll Like Receptor 10 (TLR10) Cascade	#N/A	CCM&Familial					REACT:R-HSA-168142	2.9e-09	2.15e-06	7	116	84	43819
glycocholic acid	Glycocholic Acid	D006000	475-31-0	Toll Like Receptor 5 (TLR5) Cascade	#N/A	CCM&Familial					REACT:R-HSA-168176	2.9e-09	2.15e-06	7	116	84	43819
glycocholic acid	Glycocholic Acid	D006000	475-31-0	Unfolded Protein Response (UPR)	#N/A	CCM&Familial					REACT:R-HSA-381119	3.36e-12	2.5e-09	9	116	92	43819
glycocholic acid	Glycocholic Acid	D006000	475-31-0	Uptake and function of anthrax toxins	#N/A	CCM&Familial					REACT:R-HSA-5210891	5.07e-06	0.00376	3	116	13	43819
glycocholic acid	Glycocholic Acid	D006000	475-31-0	Viral carcinogenesis	#N/A	CCM&Familial					KEGG:hsa05203	3.75e-09	2.78e-06	9	116	201	43819
glycodeoxycholic acid	Glycodeoxycholic Acid	D006002	360-65-6	Activated TLR4 signalling	#N/A	CASH&CCM&Famililal			REACT:R-HSA-166054	Activated TLR4 signalling	REACT:R-HSA-166054	2.39e-11	1.76e-08	9	115	115	43819
glycodeoxycholic acid	Glycodeoxycholic Acid	D006002	360-65-6	AGE-RAGE signaling pathway in diabetic complications	#N/A	CASH&CCM&Famililal			KEGG:hsa04933	AGE-RAGE signaling pathway in diabetic complications	KEGG:hsa04933	6.1e-12	4.48e-09	9	115	99	43819
glycodeoxycholic acid	Glycodeoxycholic Acid	D006002	360-65-6	Apoptosis	#N/A	CASH&CCM&Famililal			KEGG:hsa04210	Apoptosis	KEGG:hsa04210	1.52e-27	1.11e-24	19	115	138	43819
glycodeoxycholic acid	Glycodeoxycholic Acid	D006002	360-65-6	Apoptosis	#N/A	CASH&CCM&Famililal			REACT:R-HSA-109581	Apoptosis	REACT:R-HSA-109581	6.62e-06	0.00486	6	115	172	43819
glycodeoxycholic acid	Glycodeoxycholic Acid	D006002	360-65-6	Caspase activation via extrinsic apoptotic signalling pathway	#N/A	CASH&CCM&Famililal			REACT:R-HSA-5357769	Caspase activation via extrinsic apoptotic signalling pathway	REACT:R-HSA-5357769	1.07e-08	7.85e-06	5	115	28	43819
glycodeoxycholic acid	Glycodeoxycholic Acid	D006002	360-65-6	Chagas disease (American trypanosomiasis)	#N/A	CASH&CCM&Famililal			KEGG:hsa05142	Chagas disease (American trypanosomiasis)	KEGG:hsa05142	8.02e-12	5.89e-09	9	115	102	43819
glycodeoxycholic acid	Glycodeoxycholic Acid	D006002	360-65-6	Cytokine Signaling in Immune system	#N/A	CASH&CCM&Famililal			REACT:R-HSA-1280215	Cytokine Signaling in Immune system	REACT:R-HSA-1280215	1.75e-11	1.29e-08	17	115	760	43819
glycodeoxycholic acid	Glycodeoxycholic Acid	D006002	360-65-6	EGFR tyrosine kinase inhibitor resistance	#N/A	CASH&CCM&Famililal			KEGG:hsa01521	EGFR tyrosine kinase inhibitor resistance	KEGG:hsa01521	6.81e-08	5.01e-05	6	115	79	43819
glycodeoxycholic acid	Glycodeoxycholic Acid	D006002	360-65-6	Fluid shear stress and atherosclerosis	#N/A	CASH&CCM&Famililal			KEGG:hsa05418	Fluid shear stress and atherosclerosis	KEGG:hsa05418	3.88e-20	2.85e-17	15	115	142	43819
glycodeoxycholic acid	Glycodeoxycholic Acid	D006002	360-65-6	FoxO signaling pathway	#N/A	CASH&CCM&Famililal			KEGG:hsa04068	FoxO signaling pathway	KEGG:hsa04068	2.47e-09	1.82e-06	8	115	132	43819
glycodeoxycholic acid	Glycodeoxycholic Acid	D006002	360-65-6	Hemostasis	#N/A	CASH&CCM&Famililal			REACT:R-HSA-109582	Hemostasis	REACT:R-HSA-109582	1.57e-09	1.16e-06	14	115	639	43819
glycodeoxycholic acid	Glycodeoxycholic Acid	D006002	360-65-6	Hepatitis B	#N/A	CASH&CCM&Famililal			KEGG:hsa05161	Hepatitis B	KEGG:hsa05161	1.1e-16	8.08e-14	13	115	144	43819
glycodeoxycholic acid	Glycodeoxycholic Acid	D006002	360-65-6	IL-17 signaling pathway	#N/A	CASH&CCM&Famililal			KEGG:hsa04657	IL-17 signaling pathway	KEGG:hsa04657	1.49e-10	1.09e-07	8	115	93	43819
glycodeoxycholic acid	Glycodeoxycholic Acid	D006002	360-65-6	Influenza A	#N/A	CASH&CCM&Famililal			KEGG:hsa05164	Influenza A	KEGG:hsa05164	4.22e-14	3.11e-11	12	115	173	43819
glycodeoxycholic acid	Glycodeoxycholic Acid	D006002	360-65-6	Innate Immune System	#N/A	CASH&CCM&Famililal			REACT:R-HSA-168249	Innate Immune System	REACT:R-HSA-168249	3.55e-20	2.61e-17	30	115	1298	43819
glycodeoxycholic acid	Glycodeoxycholic Acid	D006002	360-65-6	Interleukin-4 and 13 signaling	#N/A	CASH&CCM&Famililal			REACT:R-HSA-6785807	Interleukin-4 and 13 signaling	REACT:R-HSA-6785807	6.06e-07	0.000446	6	115	114	43819
glycodeoxycholic acid	Glycodeoxycholic Acid	D006002	360-65-6	Legionellosis	#N/A	CASH&CCM&Famililal			KEGG:hsa05134	Legionellosis	KEGG:hsa05134	7.48e-09	5.49e-06	6	115	55	43819
glycodeoxycholic acid	Glycodeoxycholic Acid	D006002	360-65-6	Ligand-dependent caspase activation	#N/A	CASH&CCM&Famililal			REACT:R-HSA-140534	Ligand-dependent caspase activation	REACT:R-HSA-140534	1.17e-05	0.00857	3	115	17	43819
glycodeoxycholic acid	Glycodeoxycholic Acid	D006002	360-65-6	MyD88 dependent cascade initiated on endosome	#N/A	CASH&CCM&Famililal			REACT:R-HSA-975155	MyD88 dependent cascade initiated on endosome	REACT:R-HSA-975155	5.6e-09	4.12e-06	7	115	93	43819
glycodeoxycholic acid	Glycodeoxycholic Acid	D006002	360-65-6	MyD88:Mal cascade initiated on plasma membrane	#N/A	CASH&CCM&Famililal			REACT:R-HSA-166058	MyD88:Mal cascade initiated on plasma membrane	REACT:R-HSA-166058	6.51e-09	4.78e-06	7	115	95	43819
glycodeoxycholic acid	Glycodeoxycholic Acid	D006002	360-65-6	MyD88-independent TLR3/TLR4 cascade	#N/A	CASH&CCM&Famililal			REACT:R-HSA-166166	MyD88-independent TLR3/TLR4 cascade	REACT:R-HSA-166166	6.1e-12	4.48e-09	9	115	99	43819
glycodeoxycholic acid	Glycodeoxycholic Acid	D006002	360-65-6	Natural killer cell mediated cytotoxicity	#N/A	CASH&CCM&Famililal			KEGG:hsa04650	Natural killer cell mediated cytotoxicity	KEGG:hsa04650	1.43e-06	0.00105	6	115	132	43819
glycodeoxycholic acid	Glycodeoxycholic Acid	D006002	360-65-6	NOD-like receptor signaling pathway	NOD-like receptor signaling pathway	CASH&CCM&Famililal			KEGG:hsa04621	NOD-like receptor signaling pathway	KEGG:hsa04621	1.81e-08	1.33e-05	8	115	170	43819
glycodeoxycholic acid	Glycodeoxycholic Acid	D006002	360-65-6	Non-alcoholic fatty liver disease (NAFLD)	#N/A	CASH&CCM&Famililal			KEGG:hsa04932	Non-alcoholic fatty liver disease (NAFLD)	KEGG:hsa04932	6.43e-09	4.73e-06	8	115	149	43819
glycodeoxycholic acid	Glycodeoxycholic Acid	D006002	360-65-6	Pertussis	#N/A	CASH&CCM&Famililal			KEGG:hsa05133	Pertussis	KEGG:hsa05133	1.34e-09	9.86e-07	7	115	76	43819
glycodeoxycholic acid	Glycodeoxycholic Acid	D006002	360-65-6	Prion diseases	#N/A	CASH&CCM&Famililal			KEGG:hsa05020	Prion diseases	KEGG:hsa05020	4.37e-10	3.21e-07	6	115	35	43819
glycodeoxycholic acid	Glycodeoxycholic Acid	D006002	360-65-6	Programmed Cell Death	Programmed Cell Death	CASH&CCM&Famililal			REACT:R-HSA-5357801	Programmed Cell Death	REACT:R-HSA-5357801	4.38e-07	0.000322	7	115	175	43819
glycodeoxycholic acid	Glycodeoxycholic Acid	D006002	360-65-6	Salmonella infection	#N/A	CASH&CCM&Famililal			KEGG:hsa05132	Salmonella infection	KEGG:hsa05132	3.35e-06	0.00246	5	115	86	43819
glycodeoxycholic acid	Glycodeoxycholic Acid	D006002	360-65-6	Signaling by Interleukins	#N/A	CASH&CCM&Famililal			REACT:R-HSA-449147	Signaling by Interleukins	REACT:R-HSA-449147	5.42e-14	3.99e-11	17	115	528	43819
glycodeoxycholic acid	Glycodeoxycholic Acid	D006002	360-65-6	TNF signaling pathway	#N/A	CASH&CCM&Famililal			KEGG:hsa04668	TNF signaling pathway	KEGG:hsa04668	3.69e-20	2.71e-17	14	115	108	43819
glycodeoxycholic acid	Glycodeoxycholic Acid	D006002	360-65-6	TNFR1-induced proapoptotic signaling	#N/A	CASH&CCM&Famililal			REACT:R-HSA-5357786	TNFR1-induced proapoptotic signaling	REACT:R-HSA-5357786	4.94e-06	0.00363	3	115	13	43819
glycodeoxycholic acid	Glycodeoxycholic Acid	D006002	360-65-6	Toll Like Receptor 2 (TLR2) Cascade	#N/A	CASH&CCM&Famililal			REACT:R-HSA-181438	Toll Like Receptor 2 (TLR2) Cascade	REACT:R-HSA-181438	6.51e-09	4.78e-06	7	115	95	43819
glycodeoxycholic acid	Glycodeoxycholic Acid	D006002	360-65-6	Toll Like Receptor 3 (TLR3) Cascade	#N/A	CASH&CCM&Famililal			REACT:R-HSA-168164	Toll Like Receptor 3 (TLR3) Cascade	REACT:R-HSA-168164	6.1e-12	4.48e-09	9	115	99	43819
glycodeoxycholic acid	Glycodeoxycholic Acid	D006002	360-65-6	Toll Like Receptor 4 (TLR4) Cascade	Toll Like Receptor 4 (TLR4) Cascade	CASH&CCM&Famililal			REACT:R-HSA-166016	Toll Like Receptor 4 (TLR4) Cascade	REACT:R-HSA-166016	5.47e-11	4.02e-08	9	115	126	43819
glycodeoxycholic acid	Glycodeoxycholic Acid	D006002	360-65-6	Toll Like Receptor 7/8 (TLR7/8) Cascade	#N/A	CASH&CCM&Famililal			REACT:R-HSA-168181	Toll Like Receptor 7/8 (TLR7/8) Cascade	REACT:R-HSA-168181	5.6e-09	4.12e-06	7	115	93	43819
glycodeoxycholic acid	Glycodeoxycholic Acid	D006002	360-65-6	Toll Like Receptor 9 (TLR9) Cascade	#N/A	CASH&CCM&Famililal			REACT:R-HSA-168138	Toll Like Receptor 9 (TLR9) Cascade	REACT:R-HSA-168138	2.09e-10	1.54e-07	8	115	97	43819
glycodeoxycholic acid	Glycodeoxycholic Acid	D006002	360-65-6	Toll Like Receptor TLR1:TLR2 Cascade	#N/A	CASH&CCM&Famililal			REACT:R-HSA-168179	Toll Like Receptor TLR1:TLR2 Cascade	REACT:R-HSA-168179	6.51e-09	4.78e-06	7	115	95	43819
glycodeoxycholic acid	Glycodeoxycholic Acid	D006002	360-65-6	Toll Like Receptor TLR6:TLR2 Cascade	#N/A	CASH&CCM&Famililal			REACT:R-HSA-168188	Toll Like Receptor TLR6:TLR2 Cascade	REACT:R-HSA-168188	6.51e-09	4.78e-06	7	115	95	43819
glycodeoxycholic acid	Glycodeoxycholic Acid	D006002	360-65-6	Toll-like receptor signaling pathway	#N/A	CASH&CCM&Famililal			KEGG:hsa04620	Toll-like receptor signaling pathway	KEGG:hsa04620	2.21e-13	1.62e-10	10	115	104	43819
glycodeoxycholic acid	Glycodeoxycholic Acid	D006002	360-65-6	Toll-Like Receptors Cascades	#N/A	CASH&CCM&Famililal			REACT:R-HSA-168898	Toll-Like Receptors Cascades	REACT:R-HSA-168898	1.09e-11	8.01e-09	10	115	153	43819
glycodeoxycholic acid	Glycodeoxycholic Acid	D006002	360-65-6	TRAF6 mediated induction of NFkB and MAP kinases upon TLR7/8 or 9 activation	#N/A	CASH&CCM&Famililal			REACT:R-HSA-975138	TRAF6 mediated induction of NFkB and MAP kinases upon TLR7/8 or 9 activation	REACT:R-HSA-975138	4.81e-09	3.53e-06	7	115	91	43819
glycodeoxycholic acid	Glycodeoxycholic Acid	D006002	360-65-6	TRIF-mediated TLR3/TLR4 signaling	#N/A	CASH&CCM&Famililal			REACT:R-HSA-937061	TRIF-mediated TLR3/TLR4 signaling	REACT:R-HSA-937061	6.1e-12	4.48e-09	9	115	99	43819
glycodeoxycholic acid	Glycodeoxycholic Acid	D006002	360-65-6	Sphingolipid signaling pathway	#N/A	CASH&CCM&Famililal			KEGG:hsa04071		KEGG:hsa04071	3.02e-11	2.22e-08	9	115	118	43819
glycodeoxycholic acid	Glycodeoxycholic Acid	D006002	360-65-6	mTOR signaling pathway	#N/A	CASH&CCM&Famililal			KEGG:hsa04150		KEGG:hsa04150	1.61e-07	0.000118	7	115	151	43819
glycodeoxycholic acid	Glycodeoxycholic Acid	D006002	360-65-6	RIG-I-like receptor signaling pathway	#N/A	CASH&CCM&Famililal			KEGG:hsa04622		KEGG:hsa04622	1.2e-06	0.000885	5	115	70	43819
glycodeoxycholic acid	Glycodeoxycholic Acid	D006002	360-65-6	Fc epsilon RI signaling pathway	#N/A	CASH&CCM&Famililal			KEGG:hsa04664		KEGG:hsa04664	5.44e-10	4e-07	7	115	67	43819
glycodeoxycholic acid	Glycodeoxycholic Acid	D006002	360-65-6	Type II diabetes mellitus	#N/A	CASH&CCM&Famililal			KEGG:hsa04930		KEGG:hsa04930	6.75e-06	0.00496	4	115	46	43819
glycodeoxycholic acid	Glycodeoxycholic Acid	D006002	360-65-6	Hepatitis C	#N/A	CASH&CCM&Famililal			KEGG:hsa05160		KEGG:hsa05160	1.37e-06	0.00101	6	115	131	43819
glycodeoxycholic acid	Glycodeoxycholic Acid	D006002	360-65-6	MicroRNAs in cancer	#N/A	CASH&CCM&Famililal			KEGG:hsa05206		KEGG:hsa05206	1.35e-06	0.000989	8	115	299	43819
glycodeoxycholic acid	Glycodeoxycholic Acid	D006002	360-65-6	Pancreatic cancer	#N/A	CASH&CCM&Famililal			KEGG:hsa05212		KEGG:hsa05212	3.91e-10	2.88e-07	7	115	64	43819
glycodeoxycholic acid	Glycodeoxycholic Acid	D006002	360-65-6	Bladder cancer	#N/A	CASH&CCM&Famililal			KEGG:hsa05219		KEGG:hsa05219	4.23e-06	0.00311	4	115	41	43819
glycodeoxycholic acid	Glycodeoxycholic Acid	D006002	360-65-6	IRS-mediated signalling	#N/A	CASH&CCM&Famililal			REACT:R-HSA-112399		REACT:R-HSA-112399	9.21e-08	6.77e-05	9	115	294	43819
glycodeoxycholic acid	Glycodeoxycholic Acid	D006002	360-65-6	RAF-independent MAPK1/3 activation	#N/A	CASH&CCM&Famililal			REACT:R-HSA-112409		REACT:R-HSA-112409	3.84e-07	0.000282	4	115	23	43819
glycodeoxycholic acid	Glycodeoxycholic Acid	D006002	360-65-6	SOS-mediated signalling	#N/A	CASH&CCM&Famililal			REACT:R-HSA-112412		REACT:R-HSA-112412	4.11e-06	0.00302	7	115	245	43819
glycodeoxycholic acid	Glycodeoxycholic Acid	D006002	360-65-6	Adaptive Immune System	#N/A	CASH&CCM&Famililal			REACT:R-HSA-1280218		REACT:R-HSA-1280218	1.1e-05	0.00807	11	115	818	43819
glycodeoxycholic acid	Glycodeoxycholic Acid	D006002	360-65-6	Signaling by SCF-KIT	#N/A	CASH&CCM&Famililal			REACT:R-HSA-1433557		REACT:R-HSA-1433557	2.91e-07	0.000214	9	115	337	43819
glycodeoxycholic acid	Glycodeoxycholic Acid	D006002	360-65-6	Signal Transduction	#N/A	CASH&CCM&Famililal			REACT:R-HSA-162582		REACT:R-HSA-162582	1.4e-14	1.03e-11	33	115	2588	43819
glycodeoxycholic acid	Glycodeoxycholic Acid	D006002	360-65-6	Disease	#N/A	CASH&CCM&Famililal			REACT:R-HSA-1643685		REACT:R-HSA-1643685	8.5e-09	6.25e-06	15	115	860	43819
glycodeoxycholic acid	Glycodeoxycholic Acid	D006002	360-65-6	Signalling by NGF	#N/A	CASH&CCM&Famililal			REACT:R-HSA-166520		REACT:R-HSA-166520	3.55e-11	2.61e-08	14	115	477	43819
glycodeoxycholic acid	Glycodeoxycholic Acid	D006002	360-65-6	Signalling to RAS	#N/A	CASH&CCM&Famililal			REACT:R-HSA-167044		REACT:R-HSA-167044	2.83e-08	2.08e-05	9	115	256	43819
glycodeoxycholic acid	Glycodeoxycholic Acid	D006002	360-65-6	Immune System	#N/A	CASH&CCM&Famililal			REACT:R-HSA-168256		REACT:R-HSA-168256	7.18e-21	5.28e-18	37	115	2118	43819
glycodeoxycholic acid	Glycodeoxycholic Acid	D006002	360-65-6	Prolonged ERK activation events	#N/A	CASH&CCM&Famililal			REACT:R-HSA-169893		REACT:R-HSA-169893	4.94e-06	0.00363	7	115	252	43819
glycodeoxycholic acid	Glycodeoxycholic Acid	D006002	360-65-6	Frs2-mediated activation	#N/A	CASH&CCM&Famililal			REACT:R-HSA-170968		REACT:R-HSA-170968	4.69e-06	0.00345	7	115	250	43819
glycodeoxycholic acid	Glycodeoxycholic Acid	D006002	360-65-6	ARMS-mediated activation	#N/A	CASH&CCM&Famililal			REACT:R-HSA-170984		REACT:R-HSA-170984	4.57e-06	0.00336	7	115	249	43819
glycodeoxycholic acid	Glycodeoxycholic Acid	D006002	360-65-6	Signaling by EGFR	#N/A	CASH&CCM&Famililal			REACT:R-HSA-177929		REACT:R-HSA-177929	5.54e-07	0.000407	9	115	364	43819
glycodeoxycholic acid	Glycodeoxycholic Acid	D006002	360-65-6	GRB2 events in EGFR signaling	#N/A	CASH&CCM&Famililal			REACT:R-HSA-179812		REACT:R-HSA-179812	4.11e-06	0.00302	7	115	245	43819
glycodeoxycholic acid	Glycodeoxycholic Acid	D006002	360-65-6	SHC1 events in EGFR signaling	#N/A	CASH&CCM&Famililal			REACT:R-HSA-180336		REACT:R-HSA-180336	4.11e-06	0.00302	7	115	245	43819
glycodeoxycholic acid	Glycodeoxycholic Acid	D006002	360-65-6	Downstream signal transduction	#N/A	CASH&CCM&Famililal			REACT:R-HSA-186763		REACT:R-HSA-186763	4.19e-07	0.000308	9	115	352	43819
glycodeoxycholic acid	Glycodeoxycholic Acid	D006002	360-65-6	Signaling by PDGF	#N/A	CASH&CCM&Famililal			REACT:R-HSA-186797		REACT:R-HSA-186797	7.24e-07	0.000532	9	115	376	43819
glycodeoxycholic acid	Glycodeoxycholic Acid	D006002	360-65-6	NGF signalling via TRKA from the plasma membrane	#N/A	CASH&CCM&Famililal			REACT:R-HSA-187037		REACT:R-HSA-187037	5.18e-10	3.81e-07	12	115	387	43819
glycodeoxycholic acid	Glycodeoxycholic Acid	D006002	360-65-6	Signalling to ERKs	#N/A	CASH&CCM&Famililal			REACT:R-HSA-187687		REACT:R-HSA-187687	3.56e-08	2.62e-05	9	115	263	43819
glycodeoxycholic acid	Glycodeoxycholic Acid	D006002	360-65-6	Signalling to p38 via RIT and RIN	#N/A	CASH&CCM&Famililal			REACT:R-HSA-187706		REACT:R-HSA-187706	4.57e-06	0.00336	7	115	249	43819
glycodeoxycholic acid	Glycodeoxycholic Acid	D006002	360-65-6	Signaling by VEGF	#N/A	CASH&CCM&Famililal			REACT:R-HSA-194138		REACT:R-HSA-194138	1.7e-09	1.25e-06	11	115	338	43819
glycodeoxycholic acid	Glycodeoxycholic Acid	D006002	360-65-6	DAP12 interactions	#N/A	CASH&CCM&Famililal			REACT:R-HSA-2172127		REACT:R-HSA-2172127	6.48e-07	0.000477	9	115	371	43819
glycodeoxycholic acid	Glycodeoxycholic Acid	D006002	360-65-6	Cellular responses to stress	#N/A	CASH&CCM&Famililal			REACT:R-HSA-2262752		REACT:R-HSA-2262752	1.16e-17	8.53e-15	19	115	451	43819
glycodeoxycholic acid	Glycodeoxycholic Acid	D006002	360-65-6	Signaling by Type 1 Insulin-like Growth Factor 1 Receptor (IGF1R)	#N/A	CASH&CCM&Famililal			REACT:R-HSA-2404192		REACT:R-HSA-2404192	1.06e-07	7.81e-05	9	115	299	43819
glycodeoxycholic acid	Glycodeoxycholic Acid	D006002	360-65-6	DAP12 signaling	#N/A	CASH&CCM&Famililal			REACT:R-HSA-2424491		REACT:R-HSA-2424491	4.6e-07	0.000338	9	115	356	43819
glycodeoxycholic acid	Glycodeoxycholic Acid	D006002	360-65-6	IGF1R signaling cascade	#N/A	CASH&CCM&Famililal			REACT:R-HSA-2428924		REACT:R-HSA-2428924	1.03e-07	7.59e-05	9	115	298	43819
glycodeoxycholic acid	Glycodeoxycholic Acid	D006002	360-65-6	IRS-related events triggered by IGF1R	#N/A	CASH&CCM&Famililal			REACT:R-HSA-2428928		REACT:R-HSA-2428928	1.03e-07	7.59e-05	9	115	298	43819
glycodeoxycholic acid	Glycodeoxycholic Acid	D006002	360-65-6	Fc epsilon receptor (FCERI) signaling	#N/A	CASH&CCM&Famililal			REACT:R-HSA-2454202		REACT:R-HSA-2454202	5.44e-09	4e-06	11	115	378	43819
glycodeoxycholic acid	Glycodeoxycholic Acid	D006002	360-65-6	Signaling by Leptin	#N/A	CASH&CCM&Famililal			REACT:R-HSA-2586552		REACT:R-HSA-2586552	5.07e-06	0.00373	7	115	253	43819
glycodeoxycholic acid	Glycodeoxycholic Acid	D006002	360-65-6	FCERI mediated MAPK activation	#N/A	CASH&CCM&Famililal			REACT:R-HSA-2871796		REACT:R-HSA-2871796	4.6e-08	3.38e-05	9	115	271	43819
glycodeoxycholic acid	Glycodeoxycholic Acid	D006002	360-65-6	NCAM signaling for neurite out-growth	#N/A	CASH&CCM&Famililal			REACT:R-HSA-375165		REACT:R-HSA-375165	8.94e-06	0.00657	7	115	276	43819
glycodeoxycholic acid	Glycodeoxycholic Acid	D006002	360-65-6	VEGFA-VEGFR2 Pathway	#N/A	CASH&CCM&Famililal			REACT:R-HSA-4420097		REACT:R-HSA-4420097	1.33e-09	9.75e-07	11	115	330	43819
glycodeoxycholic acid	Glycodeoxycholic Acid	D006002	360-65-6	Interleukin-2 signaling	#N/A	CASH&CCM&Famililal			REACT:R-HSA-451927		REACT:R-HSA-451927	5e-07	0.000367	8	115	262	43819
glycodeoxycholic acid	Glycodeoxycholic Acid	D006002	360-65-6	Interleukin-3, 5 and GM-CSF signaling	#N/A	CASH&CCM&Famililal			REACT:R-HSA-512988		REACT:R-HSA-512988	6.45e-07	0.000474	8	115	271	43819
glycodeoxycholic acid	Glycodeoxycholic Acid	D006002	360-65-6	VEGFR2 mediated cell proliferation	#N/A	CASH&CCM&Famililal			REACT:R-HSA-5218921		REACT:R-HSA-5218921	5.77e-06	0.00424	7	115	258	43819
glycodeoxycholic acid	Glycodeoxycholic Acid	D006002	360-65-6	RAF/MAP kinase cascade	#N/A	CASH&CCM&Famililal			REACT:R-HSA-5673001		REACT:R-HSA-5673001	4.11e-06	0.00302	7	115	245	43819
glycodeoxycholic acid	Glycodeoxycholic Acid	D006002	360-65-6	MAPK family signaling cascades	#N/A	CASH&CCM&Famililal			REACT:R-HSA-5683057		REACT:R-HSA-5683057	8.2e-08	6.02e-05	9	115	290	43819
glycodeoxycholic acid	Glycodeoxycholic Acid	D006002	360-65-6	MAPK1/MAPK3 signaling	#N/A	CASH&CCM&Famililal			REACT:R-HSA-5684996		REACT:R-HSA-5684996	4.82e-06	0.00354	7	115	251	43819
glycodeoxycholic acid	Glycodeoxycholic Acid	D006002	360-65-6	Death Receptor Signalling	#N/A	CASH&CCM&Famililal			REACT:R-HSA-73887		REACT:R-HSA-73887	9.44e-06	0.00694	4	115	50	43819
glycodeoxycholic acid	Glycodeoxycholic Acid	D006002	360-65-6	Insulin receptor signalling cascade	#N/A	CASH&CCM&Famililal			REACT:R-HSA-74751		REACT:R-HSA-74751	1e-07	7.38e-05	9	115	297	43819
glycodeoxycholic acid	Glycodeoxycholic Acid	D006002	360-65-6	Signaling by Insulin receptor	#N/A	CASH&CCM&Famililal			REACT:R-HSA-74752		REACT:R-HSA-74752	1.03e-09	7.55e-07	11	115	322	43819
glycodeoxycholic acid	Glycodeoxycholic Acid	D006002	360-65-6	Platelet activation, signaling and aggregation	#N/A	CASH&CCM&Famililal			REACT:R-HSA-76002		REACT:R-HSA-76002	6.46e-08	4.75e-05	9	115	282	43819
glycodeoxycholic acid	Glycodeoxycholic Acid	D006002	360-65-6	Gastrin-CREB signalling pathway via PKC and MAPK	#N/A	CASH&CCM&Famililal			REACT:R-HSA-881907		REACT:R-HSA-881907	2.92e-07	0.000215	10	115	443	43819
glycodeoxycholic acid	Glycodeoxycholic Acid	D006002	360-65-6	RET signaling	#N/A	CASH&CCM&Famililal			REACT:R-HSA-8853659		REACT:R-HSA-8853659	6.27e-07	0.000461	8	115	270	43819
glycodeoxycholic acid	Glycodeoxycholic Acid	D006002	360-65-6	Interleukin receptor SHC signaling	#N/A	CASH&CCM&Famililal			REACT:R-HSA-912526		REACT:R-HSA-912526	4.08e-07	0.0003	8	115	255	43819
glycodeoxycholic acid	Glycodeoxycholic Acid	D006002	360-65-6	ABC transporters	#N/A	CASH&CCM&Famililal					KEGG:hsa02010	5.63e-06	0.00414	4	115	44	43819
glycodeoxycholic acid	Glycodeoxycholic Acid	D006002	360-65-6	Activation of caspases through apoptosome-mediated cleavage	#N/A	CASH&CCM&Famililal					REACT:R-HSA-111459	1.75e-07	0.000129	3	115	5	43819
glycodeoxycholic acid	Glycodeoxycholic Acid	D006002	360-65-6	Activation of the AP-1 family of transcription factors	#N/A	CASH&CCM&Famililal					REACT:R-HSA-450341	9.34e-09	6.86e-06	4	115	10	43819
glycodeoxycholic acid	Glycodeoxycholic Acid	D006002	360-65-6	Acute myeloid leukemia	#N/A	CASH&CCM&Famililal					KEGG:hsa05221	3.57e-07	0.000263	5	115	55	43819
glycodeoxycholic acid	Glycodeoxycholic Acid	D006002	360-65-6	Aflatoxin activation and detoxification	#N/A	CASH&CCM&Famililal					REACT:R-HSA-5423646	3.17e-07	0.000233	4	115	22	43819
glycodeoxycholic acid	Glycodeoxycholic Acid	D006002	360-65-6	Apoptosis - multiple species	#N/A	CASH&CCM&Famililal					KEGG:hsa04215	2.88e-12	2.11e-09	7	115	33	43819
glycodeoxycholic acid	Glycodeoxycholic Acid	D006002	360-65-6	Apoptotic factor-mediated response	#N/A	CASH&CCM&Famililal					REACT:R-HSA-111471	6.12e-07	0.00045	3	115	7	43819
glycodeoxycholic acid	Glycodeoxycholic Acid	D006002	360-65-6	ATF4 activates genes	#N/A	CASH&CCM&Famililal					REACT:R-HSA-380994	7.54e-07	0.000554	4	115	27	43819
glycodeoxycholic acid	Glycodeoxycholic Acid	D006002	360-65-6	ATF6 (ATF6-alpha) activates chaperone genes	#N/A	CASH&CCM&Famililal					REACT:R-HSA-381183	1.46e-08	1.08e-05	4	115	11	43819
glycodeoxycholic acid	Glycodeoxycholic Acid	D006002	360-65-6	ATF6 (ATF6-alpha) activates chaperones	#N/A	CASH&CCM&Famililal					REACT:R-HSA-381033	3.16e-08	2.32e-05	4	115	13	43819
glycodeoxycholic acid	Glycodeoxycholic Acid	D006002	360-65-6	Autophagy - animal	#N/A	CASH&CCM&Famililal					KEGG:hsa04140	2.29e-17	1.68e-14	13	115	128	43819
glycodeoxycholic acid	Glycodeoxycholic Acid	D006002	360-65-6	Autophagy - other	#N/A	CASH&CCM&Famililal					KEGG:hsa04136	1.53e-06	0.00112	4	115	32	43819
glycodeoxycholic acid	Glycodeoxycholic Acid	D006002	360-65-6	B cell receptor signaling pathway	#N/A	CASH&CCM&Famililal					KEGG:hsa04662	3.27e-08	2.41e-05	6	115	70	43819
glycodeoxycholic acid	Glycodeoxycholic Acid	D006002	360-65-6	Bile acid and bile salt metabolism	#N/A	CASH&CCM&Famililal					REACT:R-HSA-194068	1.61e-09	1.19e-06	6	115	43	43819
glycodeoxycholic acid	Glycodeoxycholic Acid	D006002	360-65-6	Biological oxidations	#N/A	CASH&CCM&Famililal					REACT:R-HSA-211859	4.33e-25	3.18e-22	20	115	223	43819
glycodeoxycholic acid	Glycodeoxycholic Acid	D006002	360-65-6	Breast cancer	#N/A	CASH&CCM&Famililal					KEGG:hsa05224	1.16e-07	8.56e-05	7	115	144	43819
glycodeoxycholic acid	Glycodeoxycholic Acid	D006002	360-65-6	CASP8 activity is inhibited	#N/A	CASH&CCM&Famililal					REACT:R-HSA-5218900	2.86e-06	0.0021	3	115	11	43819
glycodeoxycholic acid	Glycodeoxycholic Acid	D006002	360-65-6	Cellular response to heat stress	#N/A	CASH&CCM&Famililal					REACT:R-HSA-3371556	1.39e-07	0.000102	6	115	89	43819
glycodeoxycholic acid	Glycodeoxycholic Acid	D006002	360-65-6	Central carbon metabolism in cancer	#N/A	CASH&CCM&Famililal					KEGG:hsa05230	8.31e-07	0.000611	5	115	65	43819
glycodeoxycholic acid	Glycodeoxycholic Acid	D006002	360-65-6	Chemical carcinogenesis	#N/A	CASH&CCM&Famililal					KEGG:hsa05204	5.33e-20	3.92e-17	13	115	82	43819
glycodeoxycholic acid	Glycodeoxycholic Acid	D006002	360-65-6	Chemokine signaling pathway	#N/A	CASH&CCM&Famililal					KEGG:hsa04062	5.7e-07	0.000419	7	115	182	43819
glycodeoxycholic acid	Glycodeoxycholic Acid	D006002	360-65-6	Choline metabolism in cancer	#N/A	CASH&CCM&Famililal					KEGG:hsa05231	8.69e-09	6.39e-06	7	115	99	43819
glycodeoxycholic acid	Glycodeoxycholic Acid	D006002	360-65-6	Chronic myeloid leukemia	#N/A	CASH&CCM&Famililal					KEGG:hsa05220	1.29e-06	0.000951	5	115	71	43819
glycodeoxycholic acid	Glycodeoxycholic Acid	D006002	360-65-6	Colorectal cancer	#N/A	CASH&CCM&Famililal					KEGG:hsa05210	7.66e-18	5.63e-15	11	115	60	43819
glycodeoxycholic acid	Glycodeoxycholic Acid	D006002	360-65-6	Cytochrome c-mediated apoptotic response	#N/A	CASH&CCM&Famililal					REACT:R-HSA-111461	1.75e-07	0.000129	3	115	5	43819
glycodeoxycholic acid	Glycodeoxycholic Acid	D006002	360-65-6	Cytochrome P450 - arranged by substrate type	#N/A	CASH&CCM&Famililal					REACT:R-HSA-211897	1.04e-06	0.000766	5	115	68	43819
glycodeoxycholic acid	Glycodeoxycholic Acid	D006002	360-65-6	Detoxification of Reactive Oxygen Species	#N/A	CASH&CCM&Famililal					REACT:R-HSA-3299685	3.1e-06	0.00228	4	115	38	43819
glycodeoxycholic acid	Glycodeoxycholic Acid	D006002	360-65-6	Dimerization of procaspase-8	#N/A	CASH&CCM&Famililal					REACT:R-HSA-69416	2.86e-06	0.0021	3	115	11	43819
glycodeoxycholic acid	Glycodeoxycholic Acid	D006002	360-65-6	Diseases of signal transduction	#N/A	CASH&CCM&Famililal					REACT:R-HSA-5663202	4.36e-09	3.2e-06	11	115	370	43819
glycodeoxycholic acid	Glycodeoxycholic Acid	D006002	360-65-6	Drug metabolism - cytochrome P450	#N/A	CASH&CCM&Famililal					KEGG:hsa00982	4.6e-19	3.38e-16	12	115	69	43819
glycodeoxycholic acid	Glycodeoxycholic Acid	D006002	360-65-6	Endometrial cancer	#N/A	CASH&CCM&Famililal					KEGG:hsa05213	4.14e-09	3.04e-06	6	115	50	43819
glycodeoxycholic acid	Glycodeoxycholic Acid	D006002	360-65-6	Epithelial cell signaling in Helicobacter pylori infection	#N/A	CASH&CCM&Famililal					KEGG:hsa05120	1.04e-06	0.000766	5	115	68	43819
glycodeoxycholic acid	Glycodeoxycholic Acid	D006002	360-65-6	Ferroptosis	#N/A	CASH&CCM&Famililal					KEGG:hsa04216	3.82e-06	0.00281	4	115	40	43819
glycodeoxycholic acid	Glycodeoxycholic Acid	D006002	360-65-6	GAB1 signalosome	#N/A	CASH&CCM&Famililal					REACT:R-HSA-180292	1.2e-06	0.00088	6	115	128	43819
glycodeoxycholic acid	Glycodeoxycholic Acid	D006002	360-65-6	Glutathione conjugation	#N/A	CASH&CCM&Famililal					REACT:R-HSA-156590	1.01e-13	7.42e-11	8	115	39	43819
glycodeoxycholic acid	Glycodeoxycholic Acid	D006002	360-65-6	Glutathione metabolism	#N/A	CASH&CCM&Famililal					KEGG:hsa00480	1.65e-12	1.21e-09	8	115	54	43819
glycodeoxycholic acid	Glycodeoxycholic Acid	D006002	360-65-6	Insulin signaling pathway	#N/A	CASH&CCM&Famililal					KEGG:hsa04910	1.86e-06	0.00136	6	115	138	43819
glycodeoxycholic acid	Glycodeoxycholic Acid	D006002	360-65-6	Intrinsic Pathway for Apoptosis	#N/A	CASH&CCM&Famililal					REACT:R-HSA-109606	5.63e-06	0.00414	4	115	44	43819
glycodeoxycholic acid	Glycodeoxycholic Acid	D006002	360-65-6	IRE1alpha activates chaperones	#N/A	CASH&CCM&Famililal					REACT:R-HSA-381070	4.68e-07	0.000344	5	115	58	43819
glycodeoxycholic acid	Glycodeoxycholic Acid	D006002	360-65-6	Longevity regulating pathway	#N/A	CASH&CCM&Famililal					KEGG:hsa04211	3.97e-06	0.00292	5	115	89	43819
glycodeoxycholic acid	Glycodeoxycholic Acid	D006002	360-65-6	Macroautophagy	#N/A	CASH&CCM&Famililal					REACT:R-HSA-1632852	9.67e-07	0.000711	5	115	67	43819
glycodeoxycholic acid	Glycodeoxycholic Acid	D006002	360-65-6	MAP2K and MAPK activation	#N/A	CASH&CCM&Famililal					REACT:R-HSA-5674135	6.11e-08	4.49e-05	5	115	39	43819
glycodeoxycholic acid	Glycodeoxycholic Acid	D006002	360-65-6	MAPK (ERK1/2) signaling	#N/A	CASH&CCM&Famililal					KEGG:hsa_M00687	3.13e-09	2.3e-06	4	115	8	43819
glycodeoxycholic acid	Glycodeoxycholic Acid	D006002	360-65-6	MAP kinase activation in TLR cascade	#N/A	CASH&CCM&Famililal					REACT:R-HSA-450294	3.91e-10	2.88e-07	7	115	64	43819
glycodeoxycholic acid	Glycodeoxycholic Acid	D006002	360-65-6	MAPK targets/ Nuclear events mediated by MAP kinases	#N/A	CASH&CCM&Famililal					REACT:R-HSA-450282	1.34e-06	0.000985	4	115	31	43819
glycodeoxycholic acid	Glycodeoxycholic Acid	D006002	360-65-6	Melanoma	#N/A	CASH&CCM&Famililal					KEGG:hsa05218	6.72e-10	4.94e-07	7	115	69	43819
glycodeoxycholic acid	Glycodeoxycholic Acid	D006002	360-65-6	Metabolic pathways	#N/A	CASH&CCM&Famililal					KEGG:hsa01100	3.89e-08	2.86e-05	17	115	1270	43819
glycodeoxycholic acid	Glycodeoxycholic Acid	D006002	360-65-6	Metabolism	#N/A	CASH&CCM&Famililal					REACT:R-HSA-1430728	1.6e-24	1.18e-21	41	115	2172	43819
glycodeoxycholic acid	Glycodeoxycholic Acid	D006002	360-65-6	Metabolism of lipids and lipoproteins	#N/A	CASH&CCM&Famililal					REACT:R-HSA-556833	5.07e-11	3.73e-08	17	115	814	43819
glycodeoxycholic acid	Glycodeoxycholic Acid	D006002	360-65-6	Metabolism of proteins	#N/A	CASH&CCM&Famililal					REACT:R-HSA-392499	8.53e-09	6.27e-06	20	115	1623	43819
glycodeoxycholic acid	Glycodeoxycholic Acid	D006002	360-65-6	Metabolism of xenobiotics by cytochrome P450	#N/A	CASH&CCM&Famililal					KEGG:hsa00980	7.94e-27	5.84e-24	16	115	73	43819
glycodeoxycholic acid	Glycodeoxycholic Acid	D006002	360-65-6	Mitophagy - animal	#N/A	CASH&CCM&Famililal					KEGG:hsa04137	1.21e-13	8.92e-11	9	115	65	43819
glycodeoxycholic acid	Glycodeoxycholic Acid	D006002	360-65-6	MyD88 cascade initiated on plasma membrane	#N/A	CASH&CCM&Famililal					REACT:R-HSA-975871	2.73e-09	2.01e-06	7	115	84	43819
glycodeoxycholic acid	Glycodeoxycholic Acid	D006002	360-65-6	Negative feedback regulation of MAPK pathway	#N/A	CASH&CCM&Famililal					REACT:R-HSA-5674499	6.72e-10	4.94e-07	4	115	6	43819
glycodeoxycholic acid	Glycodeoxycholic Acid	D006002	360-65-6	Negative regulation of MAPK pathway	#N/A	CASH&CCM&Famililal					REACT:R-HSA-5675221	3.82e-06	0.00281	4	115	40	43819
glycodeoxycholic acid	Glycodeoxycholic Acid	D006002	360-65-6	Negative regulation of the PI3K/AKT network	#N/A	CASH&CCM&Famililal					REACT:R-HSA-199418	5.2e-06	0.00382	5	115	94	43819
glycodeoxycholic acid	Glycodeoxycholic Acid	D006002	360-65-6	NOD1/2 Signaling Pathway	#N/A	CASH&CCM&Famililal					REACT:R-HSA-168638	1.53e-06	0.00112	4	115	32	43819
glycodeoxycholic acid	Glycodeoxycholic Acid	D006002	360-65-6	Non-small cell lung cancer	#N/A	CASH&CCM&Famililal					KEGG:hsa05223	1.04e-08	7.62e-06	6	115	58	43819
glycodeoxycholic acid	Glycodeoxycholic Acid	D006002	360-65-6	Nuclear Receptor transcription pathway	#N/A	CASH&CCM&Famililal					REACT:R-HSA-383280	1.02e-05	0.00752	4	115	51	43819
glycodeoxycholic acid	Glycodeoxycholic Acid	D006002	360-65-6	Nucleotide-binding domain, leucine rich repeat containing receptor (NLR) signaling pathways	#N/A	CASH&CCM&Famililal					REACT:R-HSA-168643	8.01e-06	0.00589	4	115	48	43819
glycodeoxycholic acid	Glycodeoxycholic Acid	D006002	360-65-6	Oncogenic MAPK signaling	#N/A	CASH&CCM&Famililal					REACT:R-HSA-6802957	4.98e-08	3.66e-05	6	115	75	43819
glycodeoxycholic acid	Glycodeoxycholic Acid	D006002	360-65-6	Oxidative Stress Induced Senescence	#N/A	CASH&CCM&Famililal					REACT:R-HSA-2559580	1.09e-06	0.000802	6	115	126	43819
glycodeoxycholic acid	Glycodeoxycholic Acid	D006002	360-65-6	p53 signaling pathway	#N/A	CASH&CCM&Famililal					KEGG:hsa04115	1.12e-06	0.000824	5	115	69	43819
glycodeoxycholic acid	Glycodeoxycholic Acid	D006002	360-65-6	Paradoxical activation of RAF signaling by kinase inactive BRAF	#N/A	CASH&CCM&Famililal					REACT:R-HSA-6802955	6.11e-08	4.49e-05	5	115	39	43819
glycodeoxycholic acid	Glycodeoxycholic Acid	D006002	360-65-6	PERK regulates gene expression	#N/A	CASH&CCM&Famililal					REACT:R-HSA-381042	1.54e-08	1.13e-05	5	115	30	43819
glycodeoxycholic acid	Glycodeoxycholic Acid	D006002	360-65-6	Phase 1 - Functionalization of compounds	#N/A	CASH&CCM&Famililal					REACT:R-HSA-211945	5.36e-10	3.94e-07	8	115	109	43819
glycodeoxycholic acid	Glycodeoxycholic Acid	D006002	360-65-6	Phase II conjugation	#N/A	CASH&CCM&Famililal					REACT:R-HSA-156580	2.95e-13	2.17e-10	10	115	107	43819
glycodeoxycholic acid	Glycodeoxycholic Acid	D006002	360-65-6	PI3K/AKT activation	#N/A	CASH&CCM&Famililal					REACT:R-HSA-198203	5.19e-08	3.81e-05	7	115	128	43819
glycodeoxycholic acid	Glycodeoxycholic Acid	D006002	360-65-6	PI5P, PP2A and IER3 Regulate PI3K/AKT Signaling	#N/A	CASH&CCM&Famililal					REACT:R-HSA-6811558	3.55e-06	0.00261	5	115	87	43819
glycodeoxycholic acid	Glycodeoxycholic Acid	D006002	360-65-6	PIP3 activates AKT signaling	#N/A	CASH&CCM&Famililal					REACT:R-HSA-1257604	1.04e-06	0.000766	6	115	125	43819
glycodeoxycholic acid	Glycodeoxycholic Acid	D006002	360-65-6	Platinum drug resistance	#N/A	CASH&CCM&Famililal					KEGG:hsa01524	1.05e-22	7.73e-20	14	115	73	43819
glycodeoxycholic acid	Glycodeoxycholic Acid	D006002	360-65-6	Progesterone-mediated oocyte maturation	#N/A	CASH&CCM&Famililal					KEGG:hsa04914	5.76e-06	0.00424	5	115	96	43819
glycodeoxycholic acid	Glycodeoxycholic Acid	D006002	360-65-6	Prolactin signaling pathway	#N/A	CASH&CCM&Famililal					KEGG:hsa04917	3.27e-08	2.41e-05	6	115	70	43819
glycodeoxycholic acid	Glycodeoxycholic Acid	D006002	360-65-6	Prostate cancer	#N/A	CASH&CCM&Famililal					KEGG:hsa05215	3.5e-09	2.57e-06	7	115	87	43819
glycodeoxycholic acid	Glycodeoxycholic Acid	D006002	360-65-6	Protein processing in endoplasmic reticulum	#N/A	CASH&CCM&Famililal					KEGG:hsa04141	2.57e-14	1.89e-11	12	115	166	43819
glycodeoxycholic acid	Glycodeoxycholic Acid	D006002	360-65-6	Recycling of bile acids and salts	#N/A	CASH&CCM&Famililal					REACT:R-HSA-159418	4.87e-10	3.58e-07	5	115	16	43819
glycodeoxycholic acid	Glycodeoxycholic Acid	D006002	360-65-6	Regulated Necrosis	#N/A	CASH&CCM&Famililal					REACT:R-HSA-5218859	7.99e-08	5.88e-05	4	115	16	43819
glycodeoxycholic acid	Glycodeoxycholic Acid	D006002	360-65-6	Regulation by c-FLIP	#N/A	CASH&CCM&Famililal					REACT:R-HSA-3371378	2.86e-06	0.0021	3	115	11	43819
glycodeoxycholic acid	Glycodeoxycholic Acid	D006002	360-65-6	Regulation of HSF1-mediated heat shock response	#N/A	CASH&CCM&Famililal					REACT:R-HSA-3371453	1.2e-06	0.000885	5	115	70	43819
glycodeoxycholic acid	Glycodeoxycholic Acid	D006002	360-65-6	Regulation of necroptotic cell death	#N/A	CASH&CCM&Famililal					REACT:R-HSA-5675482	6.28e-06	0.00461	3	115	14	43819
glycodeoxycholic acid	Glycodeoxycholic Acid	D006002	360-65-6	RHO GTPase Effectors	#N/A	CASH&CCM&Famililal					REACT:R-HSA-195258	1.35e-05	0.00989	7	115	294	43819
glycodeoxycholic acid	Glycodeoxycholic Acid	D006002	360-65-6	RHO GTPases Activate ROCKs	#N/A	CASH&CCM&Famililal					REACT:R-HSA-5627117	1.17e-05	0.00857	3	115	17	43819
glycodeoxycholic acid	Glycodeoxycholic Acid	D006002	360-65-6	RIG-I/MDA5 mediated induction of IFN-alpha/beta pathways	#N/A	CASH&CCM&Famililal					REACT:R-HSA-168928	2.98e-06	0.00219	5	115	84	43819
glycodeoxycholic acid	Glycodeoxycholic Acid	D006002	360-65-6	RIPK1-mediated regulated necrosis	#N/A	CASH&CCM&Famililal					REACT:R-HSA-5213460	7.99e-08	5.88e-05	4	115	16	43819
glycodeoxycholic acid	Glycodeoxycholic Acid	D006002	360-65-6	Role of LAT2/NTAL/LAB on calcium mobilization	#N/A	CASH&CCM&Famililal					REACT:R-HSA-2730905	1.78e-06	0.00131	6	115	137	43819
glycodeoxycholic acid	Glycodeoxycholic Acid	D006002	360-65-6	ROS, RNS production in phagocytes	#N/A	CASH&CCM&Famililal					REACT:R-HSA-1222556	1.74e-06	0.00128	4	115	33	43819
glycodeoxycholic acid	Glycodeoxycholic Acid	D006002	360-65-6	Signaling by BRAF and RAF fusions	#N/A	CASH&CCM&Famililal					REACT:R-HSA-6802952	1.41e-08	1.04e-05	6	115	61	43819
glycodeoxycholic acid	Glycodeoxycholic Acid	D006002	360-65-6	Signaling by FGFR4	#N/A	CASH&CCM&Famililal					REACT:R-HSA-5654743	4.23e-06	0.00311	4	115	41	43819
glycodeoxycholic acid	Glycodeoxycholic Acid	D006002	360-65-6	Signaling by high-kinase activity BRAF mutants	#N/A	CASH&CCM&Famililal					REACT:R-HSA-6802948	3.48e-08	2.56e-05	5	115	35	43819
glycodeoxycholic acid	Glycodeoxycholic Acid	D006002	360-65-6	Signaling by moderate kinase activity BRAF mutants	#N/A	CASH&CCM&Famililal					REACT:R-HSA-6802946	6.11e-08	4.49e-05	5	115	39	43819
glycodeoxycholic acid	Glycodeoxycholic Acid	D006002	360-65-6	Signaling by RAS mutants	#N/A	CASH&CCM&Famililal					REACT:R-HSA-6802949	2.2e-07	0.000162	5	115	50	43819
glycodeoxycholic acid	Glycodeoxycholic Acid	D006002	360-65-6	Signal transduction by L1	#N/A	CASH&CCM&Famililal					REACT:R-HSA-445144	2.6e-07	0.000191	4	115	21	43819
glycodeoxycholic acid	Glycodeoxycholic Acid	D006002	360-65-6	Thyroid cancer	#N/A	CASH&CCM&Famililal					KEGG:hsa05216	1.02e-06	0.000747	4	115	29	43819
glycodeoxycholic acid	Glycodeoxycholic Acid	D006002	360-65-6	Toll Like Receptor 10 (TLR10) Cascade	#N/A	CASH&CCM&Famililal					REACT:R-HSA-168142	2.73e-09	2.01e-06	7	115	84	43819
glycodeoxycholic acid	Glycodeoxycholic Acid	D006002	360-65-6	Toll Like Receptor 5 (TLR5) Cascade	#N/A	CASH&CCM&Famililal					REACT:R-HSA-168176	2.73e-09	2.01e-06	7	115	84	43819
glycodeoxycholic acid	Glycodeoxycholic Acid	D006002	360-65-6	Unfolded Protein Response (UPR)	#N/A	CASH&CCM&Famililal					REACT:R-HSA-381119	3.11e-12	2.28e-09	9	115	92	43819
glycodeoxycholic acid	Glycodeoxycholic Acid	D006002	360-65-6	Uptake and function of anthrax toxins	#N/A	CASH&CCM&Famililal					REACT:R-HSA-5210891	4.94e-06	0.00363	3	115	13	43819
glycodeoxycholic acid	Glycodeoxycholic Acid	D006002	360-65-6	Viral carcinogenesis	#N/A	CASH&CCM&Famililal					KEGG:hsa05203	3.47e-09	2.55e-06	9	115	201	43819
hypoxanthine	Hypoxanthine	D019271	68-94-0	AGE-RAGE signaling pathway in diabetic complications	#N/A	CCM			KEGG:hsa04933	AGE-RAGE signaling pathway in diabetic complications	KEGG:hsa04933	6.74e-11	1.38e-08	5	13	99	43819
hypoxanthine	Hypoxanthine	D019271	68-94-0	Apoptosis	#N/A	CCM			KEGG:hsa04210	Apoptosis	KEGG:hsa04210	8.54e-06	0.00174	3	13	138	43819
hypoxanthine	Hypoxanthine	D019271	68-94-0	Apoptosis	#N/A	CCM			REACT:R-HSA-109581	Apoptosis	REACT:R-HSA-109581	1.65e-05	0.00337	3	13	172	43819
hypoxanthine	Hypoxanthine	D019271	68-94-0	Hepatitis B	#N/A	CCM			KEGG:hsa05161	Hepatitis B	KEGG:hsa05161	4.5e-10	9.19e-08	5	13	144	43819
hypoxanthine	Hypoxanthine	D019271	68-94-0	Non-alcoholic fatty liver disease (NAFLD)	#N/A	CCM			KEGG:hsa04932	Non-alcoholic fatty liver disease (NAFLD)	KEGG:hsa04932	1.07e-05	0.00219	3	13	149	43819
hypoxanthine	Hypoxanthine	D019271	68-94-0	Prion diseases	#N/A	CCM			KEGG:hsa05020	Prion diseases	KEGG:hsa05020	4.81e-05	0.00981	2	13	35	43819
hypoxanthine	Hypoxanthine	D019271	68-94-0	Programmed Cell Death	Programmed Cell Death	CCM			REACT:R-HSA-5357801	Programmed Cell Death	REACT:R-HSA-5357801	1.74e-05	0.00355	3	13	175	43819
hypoxanthine	Hypoxanthine	D019271	68-94-0	Immune System	#N/A	CCM			REACT:R-HSA-168256		REACT:R-HSA-168256	8.09e-07	0.000165	7	13	2118	43819
hypoxanthine	Hypoxanthine	D019271	68-94-0	Apoptosis - multiple species	#N/A	CCM					KEGG:hsa04215	1.11e-07	2.26e-05	3	13	33	43819
hypoxanthine	Hypoxanthine	D019271	68-94-0	Colorectal cancer	#N/A	CCM					KEGG:hsa05210	6.91e-07	0.000141	3	13	60	43819
hypoxanthine	Hypoxanthine	D019271	68-94-0	Huntington's disease	#N/A	CCM					KEGG:hsa05016	2.53e-07	5.16e-05	4	13	193	43819
hypoxanthine	Hypoxanthine	D019271	68-94-0	Intrinsic Pathway for Apoptosis	#N/A	CCM					REACT:R-HSA-109606	2.68e-07	5.47e-05	3	13	44	43819
hypoxanthine	Hypoxanthine	D019271	68-94-0	Metabolic pathways	#N/A	CCM					KEGG:hsa01100	2.15e-05	0.00439	5	13	1270	43819
hypoxanthine	Hypoxanthine	D019271	68-94-0	Metabolism	#N/A	CCM					REACT:R-HSA-1430728	1.87e-05	0.00381	6	13	2172	43819
hypoxanthine	Hypoxanthine	D019271	68-94-0	Metabolism of nucleotides	#N/A	CCM					REACT:R-HSA-15869	2.96e-06	0.000604	3	13	97	43819
hypoxanthine	Hypoxanthine	D019271	68-94-0	Peroxisome	#N/A	CCM					KEGG:hsa04146	1.85e-06	0.000377	3	13	83	43819
hypoxanthine	Hypoxanthine	D019271	68-94-0	Platinum drug resistance	#N/A	CCM					KEGG:hsa01524	1.25e-06	0.000256	3	13	73	43819
hypoxanthine	Hypoxanthine	D019271	68-94-0	Purine catabolism	#N/A	CCM					REACT:R-HSA-74259	2.44e-09	4.99e-07	3	13	10	43819
hypoxanthine	Hypoxanthine	D019271	68-94-0	Purine metabolism	#N/A	CCM					REACT:R-HSA-73847	1.21e-07	2.48e-05	3	13	34	43819
palmitoleic acid	palmitoleic acid	C008757	2091-29-4	African trypanosomiasis	#N/A	CCM&Aggressive			KEGG:hsa05143	African trypanosomiasis	KEGG:hsa05143	8.75e-06	0.00141	2	6	34	43819
palmitoleic acid	palmitoleic acid	C008757	2091-29-4	FoxO signaling pathway	#N/A	CCM&Aggressive			KEGG:hsa04068	FoxO signaling pathway	KEGG:hsa04068	5.31e-07	8.55e-05	3	6	132	43819
palmitoleic acid	palmitoleic acid	C008757	2091-29-4	Insulin resistance	#N/A	CCM&Aggressive			KEGG:hsa04931	Insulin resistance	KEGG:hsa04931	2.82e-07	4.53e-05	3	6	107	43819
palmitoleic acid	palmitoleic acid	C008757	2091-29-4	Fat digestion and absorption	#N/A	CCM&Aggressive					KEGG:hsa04975	1.28e-05	0.00206	2	6	41	43819
palmitoleic acid	palmitoleic acid	C008757	2091-29-4	HDL-mediated lipid transport	#N/A	CCM&Aggressive					REACT:R-HSA-194223	2.97e-06	0.000477	2	6	20	43819
palmitoleic acid	palmitoleic acid	C008757	2091-29-4	Lipoprotein metabolism	#N/A	CCM&Aggressive					REACT:R-HSA-174824	4.2e-05	0.00676	2	6	74	43819
palmitoleic acid	palmitoleic acid	C008757	2091-29-4	Metabolism	#N/A	CCM&Aggressive					REACT:R-HSA-1430728	1.71e-06	0.000276	5	6	2172	43819
palmitoleic acid	palmitoleic acid	C008757	2091-29-4	PPAR signaling pathway	#N/A	CCM&Aggressive					KEGG:hsa03320	3.98e-05	0.0064	2	6	72	43819
tauroursodeoxycholic acid	tauroursodeoxycholic acid	C031655	14605-22-2	Activated TLR4 signalling	#N/A	CCM&Aggressive			REACT:R-HSA-166054	Activated TLR4 signalling	REACT:R-HSA-166054	5.22e-06	0.00516	6	165	115	43819
tauroursodeoxycholic acid	tauroursodeoxycholic acid	C031655	14605-22-2	African trypanosomiasis	#N/A	CCM&Aggressive			KEGG:hsa05143	African trypanosomiasis	KEGG:hsa05143	1.81e-07	0.000179	5	165	34	43819
tauroursodeoxycholic acid	tauroursodeoxycholic acid	C031655	14605-22-2	AGE-RAGE signaling pathway in diabetic complications	#N/A	CCM&Aggressive			KEGG:hsa04933	AGE-RAGE signaling pathway in diabetic complications	KEGG:hsa04933	3.71e-20	3.67e-17	15	165	99	43819
tauroursodeoxycholic acid	tauroursodeoxycholic acid	C031655	14605-22-2	Antifolate resistance	#N/A	CCM&Aggressive			KEGG:hsa01523	Antifolate resistance	KEGG:hsa01523	1.12e-07	0.000111	5	165	31	43819
tauroursodeoxycholic acid	tauroursodeoxycholic acid	C031655	14605-22-2	Apoptosis	#N/A	CCM&Aggressive			KEGG:hsa04210	Apoptosis	KEGG:hsa04210	5.2e-35	5.14e-32	25	165	138	43819
tauroursodeoxycholic acid	tauroursodeoxycholic acid	C031655	14605-22-2	Apoptosis	#N/A	CCM&Aggressive			REACT:R-HSA-109581	Apoptosis	REACT:R-HSA-109581	5.2e-15	5.14e-12	14	165	172	43819
tauroursodeoxycholic acid	tauroursodeoxycholic acid	C031655	14605-22-2	Chagas disease (American trypanosomiasis)	#N/A	CCM&Aggressive			KEGG:hsa05142	Chagas disease (American trypanosomiasis)	KEGG:hsa05142	2.04e-13	2.02e-10	11	165	102	43819
tauroursodeoxycholic acid	tauroursodeoxycholic acid	C031655	14605-22-2	Cytokine Signaling in Immune system	#N/A	CCM&Aggressive			REACT:R-HSA-1280215	Cytokine Signaling in Immune system	REACT:R-HSA-1280215	1.48e-12	1.46e-09	21	165	760	43819
tauroursodeoxycholic acid	tauroursodeoxycholic acid	C031655	14605-22-2	EGFR tyrosine kinase inhibitor resistance	#N/A	CCM&Aggressive			KEGG:hsa01521	EGFR tyrosine kinase inhibitor resistance	KEGG:hsa01521	5.01e-13	4.96e-10	10	165	79	43819
tauroursodeoxycholic acid	tauroursodeoxycholic acid	C031655	14605-22-2	Fluid shear stress and atherosclerosis	#N/A	CCM&Aggressive			KEGG:hsa05418	Fluid shear stress and atherosclerosis	KEGG:hsa05418	3.09e-13	3.06e-10	12	165	142	43819
tauroursodeoxycholic acid	tauroursodeoxycholic acid	C031655	14605-22-2	FoxO signaling pathway	#N/A	CCM&Aggressive			KEGG:hsa04068	FoxO signaling pathway	KEGG:hsa04068	1.23e-16	1.21e-13	14	165	132	43819
tauroursodeoxycholic acid	tauroursodeoxycholic acid	C031655	14605-22-2	Hemostasis	#N/A	CCM&Aggressive			REACT:R-HSA-109582	Hemostasis	REACT:R-HSA-109582	5.23e-12	5.18e-09	19	165	639	43819
tauroursodeoxycholic acid	tauroursodeoxycholic acid	C031655	14605-22-2	Hepatitis B	#N/A	CCM&Aggressive			KEGG:hsa05161	Hepatitis B	KEGG:hsa05161	6.43e-31	6.35e-28	23	165	144	43819
tauroursodeoxycholic acid	tauroursodeoxycholic acid	C031655	14605-22-2	Herpes simplex infection	#N/A	CCM&Aggressive			KEGG:hsa05168	Herpes simplex infection	KEGG:hsa05168	1.41e-10	1.39e-07	11	165	185	43819
tauroursodeoxycholic acid	tauroursodeoxycholic acid	C031655	14605-22-2	IL-17 signaling pathway	#N/A	CCM&Aggressive			KEGG:hsa04657	IL-17 signaling pathway	KEGG:hsa04657	1.51e-06	0.0015	6	165	93	43819
tauroursodeoxycholic acid	tauroursodeoxycholic acid	C031655	14605-22-2	Influenza A	#N/A	CCM&Aggressive			KEGG:hsa05164	Influenza A	KEGG:hsa05164	3.26e-12	3.23e-09	12	165	173	43819
tauroursodeoxycholic acid	tauroursodeoxycholic acid	C031655	14605-22-2	Innate Immune System	#N/A	CCM&Aggressive			REACT:R-HSA-168249	Innate Immune System	REACT:R-HSA-168249	3.71e-19	3.67e-16	34	165	1298	43819
tauroursodeoxycholic acid	tauroursodeoxycholic acid	C031655	14605-22-2	Insulin resistance	#N/A	CCM&Aggressive			KEGG:hsa04931	Insulin resistance	KEGG:hsa04931	1.27e-19	1.25e-16	15	165	107	43819
tauroursodeoxycholic acid	tauroursodeoxycholic acid	C031655	14605-22-2	Interleukin-4 and 13 signaling	#N/A	CCM&Aggressive			REACT:R-HSA-6785807	Interleukin-4 and 13 signaling	REACT:R-HSA-6785807	7.28e-21	7.2e-18	16	165	114	43819
tauroursodeoxycholic acid	tauroursodeoxycholic acid	C031655	14605-22-2	Jak-STAT signaling pathway	#N/A	CCM&Aggressive			KEGG:hsa04630	Jak-STAT signaling pathway	KEGG:hsa04630	9.08e-09	8.98e-06	9	165	156	43819
tauroursodeoxycholic acid	tauroursodeoxycholic acid	C031655	14605-22-2	Legionellosis	#N/A	CCM&Aggressive			KEGG:hsa05134	Legionellosis	KEGG:hsa05134	1.65e-09	1.63e-06	7	165	55	43819
tauroursodeoxycholic acid	tauroursodeoxycholic acid	C031655	14605-22-2	Measles	#N/A	CCM&Aggressive			KEGG:hsa05162	Measles	KEGG:hsa05162	3.91e-12	3.87e-09	11	165	133	43819
tauroursodeoxycholic acid	tauroursodeoxycholic acid	C031655	14605-22-2	MyD88 dependent cascade initiated on endosome	#N/A	CCM&Aggressive			REACT:R-HSA-975155	MyD88 dependent cascade initiated on endosome	REACT:R-HSA-975155	1.51e-06	0.0015	6	165	93	43819
tauroursodeoxycholic acid	tauroursodeoxycholic acid	C031655	14605-22-2	MyD88:Mal cascade initiated on plasma membrane	#N/A	CCM&Aggressive			REACT:R-HSA-166058	MyD88:Mal cascade initiated on plasma membrane	REACT:R-HSA-166058	1.71e-06	0.0017	6	165	95	43819
tauroursodeoxycholic acid	tauroursodeoxycholic acid	C031655	14605-22-2	MyD88-independent TLR3/TLR4 cascade	#N/A	CCM&Aggressive			REACT:R-HSA-166166	MyD88-independent TLR3/TLR4 cascade	REACT:R-HSA-166166	2.18e-06	0.00216	6	165	99	43819
tauroursodeoxycholic acid	tauroursodeoxycholic acid	C031655	14605-22-2	NOD-like receptor signaling pathway	NOD-like receptor signaling pathway	CCM&Aggressive			KEGG:hsa04621	NOD-like receptor signaling pathway	KEGG:hsa04621	4.41e-15	4.36e-12	14	165	170	43819
tauroursodeoxycholic acid	tauroursodeoxycholic acid	C031655	14605-22-2	Non-alcoholic fatty liver disease (NAFLD)	#N/A	CCM&Aggressive			KEGG:hsa04932	Non-alcoholic fatty liver disease (NAFLD)	KEGG:hsa04932	4.11e-22	4.06e-19	18	165	149	43819
tauroursodeoxycholic acid	tauroursodeoxycholic acid	C031655	14605-22-2	Pertussis	#N/A	CCM&Aggressive			KEGG:hsa05133	Pertussis	KEGG:hsa05133	3.35e-13	3.32e-10	10	165	76	43819
tauroursodeoxycholic acid	tauroursodeoxycholic acid	C031655	14605-22-2	Prion diseases	#N/A	CCM&Aggressive			KEGG:hsa05020	Prion diseases	KEGG:hsa05020	2.11e-07	0.000209	5	165	35	43819
tauroursodeoxycholic acid	tauroursodeoxycholic acid	C031655	14605-22-2	Programmed Cell Death	Programmed Cell Death	CCM&Aggressive			REACT:R-HSA-5357801	Programmed Cell Death	REACT:R-HSA-5357801	6.62e-15	6.55e-12	14	165	175	43819
tauroursodeoxycholic acid	tauroursodeoxycholic acid	C031655	14605-22-2	Signaling by Interleukins	#N/A	CCM&Aggressive			REACT:R-HSA-449147	Signaling by Interleukins	REACT:R-HSA-449147	2.06e-12	2.04e-09	18	165	528	43819
tauroursodeoxycholic acid	tauroursodeoxycholic acid	C031655	14605-22-2	TNF signaling pathway	#N/A	CCM&Aggressive			KEGG:hsa04668	TNF signaling pathway	KEGG:hsa04668	1.1e-14	1.09e-11	12	165	108	43819
tauroursodeoxycholic acid	tauroursodeoxycholic acid	C031655	14605-22-2	Toll Like Receptor 2 (TLR2) Cascade	#N/A	CCM&Aggressive			REACT:R-HSA-181438	Toll Like Receptor 2 (TLR2) Cascade	REACT:R-HSA-181438	1.71e-06	0.0017	6	165	95	43819
tauroursodeoxycholic acid	tauroursodeoxycholic acid	C031655	14605-22-2	Toll Like Receptor 3 (TLR3) Cascade	#N/A	CCM&Aggressive			REACT:R-HSA-168164	Toll Like Receptor 3 (TLR3) Cascade	REACT:R-HSA-168164	2.18e-06	0.00216	6	165	99	43819
tauroursodeoxycholic acid	tauroursodeoxycholic acid	C031655	14605-22-2	Toll Like Receptor 4 (TLR4) Cascade	Toll Like Receptor 4 (TLR4) Cascade	CCM&Aggressive			REACT:R-HSA-166016	Toll Like Receptor 4 (TLR4) Cascade	REACT:R-HSA-166016	8.82e-06	0.00873	6	165	126	43819
tauroursodeoxycholic acid	tauroursodeoxycholic acid	C031655	14605-22-2	Toll Like Receptor 7/8 (TLR7/8) Cascade	#N/A	CCM&Aggressive			REACT:R-HSA-168181	Toll Like Receptor 7/8 (TLR7/8) Cascade	REACT:R-HSA-168181	1.51e-06	0.0015	6	165	93	43819
tauroursodeoxycholic acid	tauroursodeoxycholic acid	C031655	14605-22-2	Toll Like Receptor 9 (TLR9) Cascade	#N/A	CCM&Aggressive			REACT:R-HSA-168138	Toll Like Receptor 9 (TLR9) Cascade	REACT:R-HSA-168138	1.94e-06	0.00192	6	165	97	43819
tauroursodeoxycholic acid	tauroursodeoxycholic acid	C031655	14605-22-2	Toll Like Receptor TLR1:TLR2 Cascade	#N/A	CCM&Aggressive			REACT:R-HSA-168179	Toll Like Receptor TLR1:TLR2 Cascade	REACT:R-HSA-168179	1.71e-06	0.0017	6	165	95	43819
tauroursodeoxycholic acid	tauroursodeoxycholic acid	C031655	14605-22-2	Toll Like Receptor TLR6:TLR2 Cascade	#N/A	CCM&Aggressive			REACT:R-HSA-168188	Toll Like Receptor TLR6:TLR2 Cascade	REACT:R-HSA-168188	1.71e-06	0.0017	6	165	95	43819
tauroursodeoxycholic acid	tauroursodeoxycholic acid	C031655	14605-22-2	Toll-like receptor signaling pathway	#N/A	CCM&Aggressive			KEGG:hsa04620	Toll-like receptor signaling pathway	KEGG:hsa04620	1.48e-07	0.000146	7	165	104	43819
tauroursodeoxycholic acid	tauroursodeoxycholic acid	C031655	14605-22-2	TRAF6 mediated induction of NFkB and MAP kinases upon TLR7/8 or 9 activation	#N/A	CCM&Aggressive			REACT:R-HSA-975138	TRAF6 mediated induction of NFkB and MAP kinases upon TLR7/8 or 9 activation	REACT:R-HSA-975138	1.33e-06	0.00132	6	165	91	43819
tauroursodeoxycholic acid	tauroursodeoxycholic acid	C031655	14605-22-2	Transcriptional misregulation in cancer	#N/A	CCM&Aggressive			KEGG:hsa05202	Transcriptional misregulation in cancer	KEGG:hsa05202	4.4e-07	0.000436	8	165	179	43819
tauroursodeoxycholic acid	tauroursodeoxycholic acid	C031655	14605-22-2	TRIF-mediated TLR3/TLR4 signaling	#N/A	CCM&Aggressive			REACT:R-HSA-937061	TRIF-mediated TLR3/TLR4 signaling	REACT:R-HSA-937061	2.18e-06	0.00216	6	165	99	43819
tauroursodeoxycholic acid	tauroursodeoxycholic acid	C031655	14605-22-2	Adipocytokine signaling pathway	#N/A	CCM&Aggressive			KEGG:hsa04920		KEGG:hsa04920	1.22e-13	1.21e-10	10	165	69	43819
tauroursodeoxycholic acid	tauroursodeoxycholic acid	C031655	14605-22-2	Hepatitis C	#N/A	CCM&Aggressive			KEGG:hsa05160		KEGG:hsa05160	1.95e-09	1.93e-06	9	165	131	43819
tauroursodeoxycholic acid	tauroursodeoxycholic acid	C031655	14605-22-2	Epstein-Barr virus infection	#N/A	CCM&Aggressive			KEGG:hsa05169		KEGG:hsa05169	1.8e-11	1.78e-08	12	165	200	43819
tauroursodeoxycholic acid	tauroursodeoxycholic acid	C031655	14605-22-2	MicroRNAs in cancer	#N/A	CCM&Aggressive			KEGG:hsa05206		KEGG:hsa05206	1.82e-09	1.8e-06	12	165	299	43819
tauroursodeoxycholic acid	tauroursodeoxycholic acid	C031655	14605-22-2	Pancreatic cancer	#N/A	CCM&Aggressive			KEGG:hsa05212		KEGG:hsa05212	1.5e-17	1.48e-14	12	165	64	43819
tauroursodeoxycholic acid	tauroursodeoxycholic acid	C031655	14605-22-2	Bladder cancer	#N/A	CCM&Aggressive			KEGG:hsa05219		KEGG:hsa05219	1.05e-08	1.04e-05	6	165	41	43819
tauroursodeoxycholic acid	tauroursodeoxycholic acid	C031655	14605-22-2	Platelet degranulation	#N/A	CCM&Aggressive			REACT:R-HSA-114608		REACT:R-HSA-114608	3.6e-12	3.56e-09	11	165	132	43819
tauroursodeoxycholic acid	tauroursodeoxycholic acid	C031655	14605-22-2	Developmental Biology	#N/A	CCM&Aggressive			REACT:R-HSA-1266738		REACT:R-HSA-1266738	1.4e-10	1.38e-07	22	165	1076	43819
tauroursodeoxycholic acid	tauroursodeoxycholic acid	C031655	14605-22-2	Adaptive Immune System	#N/A	CCM&Aggressive			REACT:R-HSA-1280218		REACT:R-HSA-1280218	5.59e-07	0.000553	15	165	818	43819
tauroursodeoxycholic acid	tauroursodeoxycholic acid	C031655	14605-22-2	Signaling by SCF-KIT	#N/A	CCM&Aggressive			REACT:R-HSA-1433557		REACT:R-HSA-1433557	7.26e-08	7.18e-05	11	165	337	43819
tauroursodeoxycholic acid	tauroursodeoxycholic acid	C031655	14605-22-2	Signal Transduction	#N/A	CCM&Aggressive			REACT:R-HSA-162582		REACT:R-HSA-162582	7.66e-17	7.58e-14	43	165	2588	43819
tauroursodeoxycholic acid	tauroursodeoxycholic acid	C031655	14605-22-2	Disease	#N/A	CCM&Aggressive			REACT:R-HSA-1643685		REACT:R-HSA-1643685	1.9e-12	1.88e-09	22	165	860	43819
tauroursodeoxycholic acid	tauroursodeoxycholic acid	C031655	14605-22-2	Signalling by NGF	#N/A	CCM&Aggressive			REACT:R-HSA-166520		REACT:R-HSA-166520	3.09e-14	3.06e-11	19	165	477	43819
tauroursodeoxycholic acid	tauroursodeoxycholic acid	C031655	14605-22-2	Immune System	#N/A	CCM&Aggressive			REACT:R-HSA-168256		REACT:R-HSA-168256	1.8e-24	1.78e-21	48	165	2118	43819
tauroursodeoxycholic acid	tauroursodeoxycholic acid	C031655	14605-22-2	Signaling by EGFR	#N/A	CCM&Aggressive			REACT:R-HSA-177929		REACT:R-HSA-177929	1.63e-08	1.61e-05	12	165	364	43819
tauroursodeoxycholic acid	tauroursodeoxycholic acid	C031655	14605-22-2	Downstream signal transduction	#N/A	CCM&Aggressive			REACT:R-HSA-186763		REACT:R-HSA-186763	1.03e-09	1.02e-06	13	165	352	43819
tauroursodeoxycholic acid	tauroursodeoxycholic acid	C031655	14605-22-2	Signaling by PDGF	#N/A	CCM&Aggressive			REACT:R-HSA-186797		REACT:R-HSA-186797	2.28e-09	2.26e-06	13	165	376	43819
tauroursodeoxycholic acid	tauroursodeoxycholic acid	C031655	14605-22-2	NGF signalling via TRKA from the plasma membrane	#N/A	CCM&Aggressive			REACT:R-HSA-187037		REACT:R-HSA-187037	3e-10	2.97e-07	14	165	387	43819
tauroursodeoxycholic acid	tauroursodeoxycholic acid	C031655	14605-22-2	Generic Transcription Pathway	#N/A	CCM&Aggressive			REACT:R-HSA-212436		REACT:R-HSA-212436	2.55e-12	2.52e-09	22	165	873	43819
tauroursodeoxycholic acid	tauroursodeoxycholic acid	C031655	14605-22-2	DAP12 interactions	#N/A	CCM&Aggressive			REACT:R-HSA-2172127		REACT:R-HSA-2172127	2.01e-08	1.99e-05	12	165	371	43819
tauroursodeoxycholic acid	tauroursodeoxycholic acid	C031655	14605-22-2	Cellular responses to stress	#N/A	CCM&Aggressive			REACT:R-HSA-2262752		REACT:R-HSA-2262752	2.18e-10	2.15e-07	15	165	451	43819
tauroursodeoxycholic acid	tauroursodeoxycholic acid	C031655	14605-22-2	DAP12 signaling	#N/A	CCM&Aggressive			REACT:R-HSA-2424491		REACT:R-HSA-2424491	1.28e-08	1.26e-05	12	165	356	43819
tauroursodeoxycholic acid	tauroursodeoxycholic acid	C031655	14605-22-2	Fc epsilon receptor (FCERI) signaling	#N/A	CCM&Aggressive			REACT:R-HSA-2454202		REACT:R-HSA-2454202	1.86e-11	1.84e-08	15	165	378	43819
tauroursodeoxycholic acid	tauroursodeoxycholic acid	C031655	14605-22-2	Cellular Senescence	#N/A	CCM&Aggressive			REACT:R-HSA-2559583		REACT:R-HSA-2559583	8.74e-07	0.000865	8	165	196	43819
tauroursodeoxycholic acid	tauroursodeoxycholic acid	C031655	14605-22-2	Transcriptional regulation of white adipocyte differentiation	#N/A	CCM&Aggressive			REACT:R-HSA-381340		REACT:R-HSA-381340	5.41e-11	5.35e-08	9	165	88	43819
tauroursodeoxycholic acid	tauroursodeoxycholic acid	C031655	14605-22-2	Gene Expression	#N/A	CCM&Aggressive			REACT:R-HSA-74160		REACT:R-HSA-74160	2.63e-08	2.6e-05	25	165	1831	43819
tauroursodeoxycholic acid	tauroursodeoxycholic acid	C031655	14605-22-2	Platelet activation, signaling and aggregation	#N/A	CCM&Aggressive			REACT:R-HSA-76002		REACT:R-HSA-76002	4.58e-12	4.53e-09	14	165	282	43819
tauroursodeoxycholic acid	tauroursodeoxycholic acid	C031655	14605-22-2	Response to elevated platelet cytosolic Ca2+	#N/A	CCM&Aggressive			REACT:R-HSA-76005		REACT:R-HSA-76005	5.42e-12	5.36e-09	11	165	137	43819
tauroursodeoxycholic acid	tauroursodeoxycholic acid	C031655	14605-22-2	Activation of BH3-only proteins	#N/A	CCM&Aggressive					REACT:R-HSA-114452	1.12e-07	0.000111	5	165	31	43819
tauroursodeoxycholic acid	tauroursodeoxycholic acid	C031655	14605-22-2	Activation of caspases through apoptosome-mediated cleavage	#N/A	CCM&Aggressive					REACT:R-HSA-111459	9.66e-10	9.56e-07	4	165	5	43819
tauroursodeoxycholic acid	tauroursodeoxycholic acid	C031655	14605-22-2	Acute myeloid leukemia	#N/A	CCM&Aggressive					KEGG:hsa05221	2.13e-06	0.0021	5	165	55	43819
tauroursodeoxycholic acid	tauroursodeoxycholic acid	C031655	14605-22-2	AKT phosphorylates targets in the cytosol	#N/A	CCM&Aggressive					REACT:R-HSA-198323	1.35e-07	0.000133	4	165	13	43819
tauroursodeoxycholic acid	tauroursodeoxycholic acid	C031655	14605-22-2	AKT phosphorylates targets in the nucleus	#N/A	CCM&Aggressive					REACT:R-HSA-198693	4.33e-06	0.00428	3	165	9	43819
tauroursodeoxycholic acid	tauroursodeoxycholic acid	C031655	14605-22-2	Alcoholism	#N/A	CCM&Aggressive					KEGG:hsa05034	5.91e-06	0.00584	7	165	180	43819
tauroursodeoxycholic acid	tauroursodeoxycholic acid	C031655	14605-22-2	AMPK signaling pathway	#N/A	CCM&Aggressive					KEGG:hsa04152	4.02e-14	3.97e-11	12	165	120	43819
tauroursodeoxycholic acid	tauroursodeoxycholic acid	C031655	14605-22-2	Apoptosis - multiple species	#N/A	CCM&Aggressive					KEGG:hsa04215	3.71e-11	3.67e-08	7	165	33	43819
tauroursodeoxycholic acid	tauroursodeoxycholic acid	C031655	14605-22-2	Apoptotic factor-mediated response	#N/A	CCM&Aggressive					REACT:R-HSA-111471	6.72e-09	6.65e-06	4	165	7	43819
tauroursodeoxycholic acid	tauroursodeoxycholic acid	C031655	14605-22-2	Apoptotic machinery	#N/A	CCM&Aggressive					KEGG:hsa_M00685	1.94e-10	1.92e-07	4	165	4	43819
tauroursodeoxycholic acid	tauroursodeoxycholic acid	C031655	14605-22-2	Arginine biosynthesis	#N/A	CCM&Aggressive					KEGG:hsa00220	1.38e-08	1.37e-05	5	165	21	43819
tauroursodeoxycholic acid	tauroursodeoxycholic acid	C031655	14605-22-2	ATF4 activates genes	#N/A	CCM&Aggressive					REACT:R-HSA-380994	3.18e-06	0.00314	4	165	27	43819
tauroursodeoxycholic acid	tauroursodeoxycholic acid	C031655	14605-22-2	ATF6 (ATF6-alpha) activates chaperone genes	#N/A	CCM&Aggressive					REACT:R-HSA-381183	3.23e-10	3.2e-07	5	165	11	43819
tauroursodeoxycholic acid	tauroursodeoxycholic acid	C031655	14605-22-2	ATF6 (ATF6-alpha) activates chaperones	#N/A	CCM&Aggressive					REACT:R-HSA-381033	8.95e-10	8.85e-07	5	165	13	43819
tauroursodeoxycholic acid	tauroursodeoxycholic acid	C031655	14605-22-2	Autophagy - animal	#N/A	CCM&Aggressive					KEGG:hsa04140	6.74e-11	6.66e-08	10	165	128	43819
tauroursodeoxycholic acid	tauroursodeoxycholic acid	C031655	14605-22-2	BH3-only proteins associate with and inactivate anti-apoptotic BCL-2 members	#N/A	CCM&Aggressive					REACT:R-HSA-111453	4.33e-06	0.00428	3	165	9	43819
tauroursodeoxycholic acid	tauroursodeoxycholic acid	C031655	14605-22-2	Bile acid and bile salt metabolism	#N/A	CCM&Aggressive					REACT:R-HSA-194068	4.41e-12	4.37e-09	8	165	43	43819
tauroursodeoxycholic acid	tauroursodeoxycholic acid	C031655	14605-22-2	Biological oxidations	#N/A	CCM&Aggressive					REACT:R-HSA-211859	1.9e-13	1.88e-10	14	165	223	43819
tauroursodeoxycholic acid	tauroursodeoxycholic acid	C031655	14605-22-2	Biosynthesis of amino acids	#N/A	CCM&Aggressive					KEGG:hsa01230	4.64e-10	4.59e-07	8	165	75	43819
tauroursodeoxycholic acid	tauroursodeoxycholic acid	C031655	14605-22-2	BMAL1:CLOCK,NPAS2 activates circadian gene expression	#N/A	CCM&Aggressive					REACT:R-HSA-1368108	1.07e-06	0.00106	5	165	48	43819
tauroursodeoxycholic acid	tauroursodeoxycholic acid	C031655	14605-22-2	Breast cancer	#N/A	CCM&Aggressive					KEGG:hsa05224	4.5e-09	4.45e-06	9	165	144	43819
tauroursodeoxycholic acid	tauroursodeoxycholic acid	C031655	14605-22-2	Caspase-mediated cleavage of cytoskeletal proteins	#N/A	CCM&Aggressive					REACT:R-HSA-264870	1.35e-07	0.000133	4	165	13	43819
tauroursodeoxycholic acid	tauroursodeoxycholic acid	C031655	14605-22-2	Cell cycle	#N/A	CCM&Aggressive					KEGG:hsa04110	4.91e-07	0.000486	7	165	124	43819
tauroursodeoxycholic acid	tauroursodeoxycholic acid	C031655	14605-22-2	Chemical carcinogenesis	#N/A	CCM&Aggressive					KEGG:hsa05204	7.19e-07	0.000711	6	165	82	43819
tauroursodeoxycholic acid	tauroursodeoxycholic acid	C031655	14605-22-2	Chronic myeloid leukemia	#N/A	CCM&Aggressive					KEGG:hsa05220	3.24e-15	3.21e-12	11	165	71	43819
tauroursodeoxycholic acid	tauroursodeoxycholic acid	C031655	14605-22-2	Circadian Clock	#N/A	CCM&Aggressive					REACT:R-HSA-400253	3.04e-07	0.000301	6	165	71	43819
tauroursodeoxycholic acid	tauroursodeoxycholic acid	C031655	14605-22-2	Citrate cycle (TCA cycle)	#N/A	CCM&Aggressive					KEGG:hsa00020	4.92e-06	0.00487	4	165	30	43819
tauroursodeoxycholic acid	tauroursodeoxycholic acid	C031655	14605-22-2	Colorectal cancer	#N/A	CCM&Aggressive					KEGG:hsa05210	6.47e-18	6.4e-15	12	165	60	43819
tauroursodeoxycholic acid	tauroursodeoxycholic acid	C031655	14605-22-2	Constitutive Signaling by AKT1 E17K in Cancer	#N/A	CCM&Aggressive					REACT:R-HSA-5674400	4.29e-12	4.24e-09	7	165	25	43819
tauroursodeoxycholic acid	tauroursodeoxycholic acid	C031655	14605-22-2	Cytochrome c-mediated apoptotic response	#N/A	CCM&Aggressive					REACT:R-HSA-111461	9.66e-10	9.56e-07	4	165	5	43819
tauroursodeoxycholic acid	tauroursodeoxycholic acid	C031655	14605-22-2	Diseases of signal transduction	#N/A	CCM&Aggressive					REACT:R-HSA-5663202	1.38e-11	1.36e-08	15	165	370	43819
tauroursodeoxycholic acid	tauroursodeoxycholic acid	C031655	14605-22-2	Downstream signaling events of B Cell Receptor (BCR)	#N/A	CCM&Aggressive					REACT:R-HSA-1168372	4.58e-09	4.53e-06	10	165	197	43819
tauroursodeoxycholic acid	tauroursodeoxycholic acid	C031655	14605-22-2	Drug metabolism - cytochrome P450	#N/A	CCM&Aggressive					KEGG:hsa00982	2.56e-07	0.000253	6	165	69	43819
tauroursodeoxycholic acid	tauroursodeoxycholic acid	C031655	14605-22-2	Endometrial cancer	#N/A	CCM&Aggressive					KEGG:hsa05213	1.32e-06	0.0013	5	165	50	43819
tauroursodeoxycholic acid	tauroursodeoxycholic acid	C031655	14605-22-2	Fatty acid, triacylglycerol, and ketone body metabolism	#N/A	CCM&Aggressive					REACT:R-HSA-535734	1.69e-11	1.67e-08	13	165	252	43819
tauroursodeoxycholic acid	tauroursodeoxycholic acid	C031655	14605-22-2	GAB1 signalosome	#N/A	CCM&Aggressive					REACT:R-HSA-180292	1.59e-09	1.57e-06	9	165	128	43819
tauroursodeoxycholic acid	tauroursodeoxycholic acid	C031655	14605-22-2	Glucose transport	#N/A	CCM&Aggressive					REACT:R-HSA-70153	8.62e-07	0.000852	5	165	46	43819
tauroursodeoxycholic acid	tauroursodeoxycholic acid	C031655	14605-22-2	Hexose transport	#N/A	CCM&Aggressive					REACT:R-HSA-189200	1.94e-06	0.00192	5	165	54	43819
tauroursodeoxycholic acid	tauroursodeoxycholic acid	C031655	14605-22-2	Histidine, lysine, phenylalanine, tyrosine, proline and tryptophan catabolism	#N/A	CCM&Aggressive					REACT:R-HSA-6788656	1.63e-08	1.61e-05	6	165	44	43819
tauroursodeoxycholic acid	tauroursodeoxycholic acid	C031655	14605-22-2	Huntington's disease	#N/A	CCM&Aggressive					KEGG:hsa05016	3.76e-09	3.72e-06	10	165	193	43819
tauroursodeoxycholic acid	tauroursodeoxycholic acid	C031655	14605-22-2	Inflammasomes	#N/A	CCM&Aggressive					REACT:R-HSA-622312	4.44e-07	0.000439	4	165	17	43819
tauroursodeoxycholic acid	tauroursodeoxycholic acid	C031655	14605-22-2	Insulin signaling pathway	#N/A	CCM&Aggressive					KEGG:hsa04910	1.42e-10	1.41e-07	10	165	138	43819
tauroursodeoxycholic acid	tauroursodeoxycholic acid	C031655	14605-22-2	Intrinsic Pathway for Apoptosis	#N/A	CCM&Aggressive					REACT:R-HSA-109606	1.06e-17	1.05e-14	11	165	44	43819
tauroursodeoxycholic acid	tauroursodeoxycholic acid	C031655	14605-22-2	Longevity regulating pathway	#N/A	CCM&Aggressive					KEGG:hsa04211	1.71e-12	1.69e-09	10	165	89	43819
tauroursodeoxycholic acid	tauroursodeoxycholic acid	C031655	14605-22-2	Longevity regulating pathway - multiple species	#N/A	CCM&Aggressive					KEGG:hsa04213	3.88e-06	0.00383	5	165	62	43819
tauroursodeoxycholic acid	tauroursodeoxycholic acid	C031655	14605-22-2	MAPK targets/ Nuclear events mediated by MAP kinases	#N/A	CCM&Aggressive					REACT:R-HSA-450282	5.63e-06	0.00557	4	165	31	43819
tauroursodeoxycholic acid	tauroursodeoxycholic acid	C031655	14605-22-2	Melanoma	#N/A	CCM&Aggressive					KEGG:hsa05218	2.34e-10	2.32e-07	8	165	69	43819
tauroursodeoxycholic acid	tauroursodeoxycholic acid	C031655	14605-22-2	Metabolic pathways	#N/A	CCM&Aggressive					KEGG:hsa01100	1.44e-17	1.43e-14	32	165	1270	43819
tauroursodeoxycholic acid	tauroursodeoxycholic acid	C031655	14605-22-2	Metabolism	#N/A	CCM&Aggressive					REACT:R-HSA-1430728	9.94e-46	9.83e-43	69	165	2172	43819
tauroursodeoxycholic acid	tauroursodeoxycholic acid	C031655	14605-22-2	Metabolism of amino acids and derivatives	#N/A	CCM&Aggressive					REACT:R-HSA-71291	1.45e-09	1.43e-06	13	165	362	43819
tauroursodeoxycholic acid	tauroursodeoxycholic acid	C031655	14605-22-2	Metabolism of carbohydrates	#N/A	CCM&Aggressive					REACT:R-HSA-71387	2.07e-06	0.00205	9	165	296	43819
tauroursodeoxycholic acid	tauroursodeoxycholic acid	C031655	14605-22-2	Metabolism of lipids and lipoproteins	#N/A	CCM&Aggressive					REACT:R-HSA-556833	6.93e-19	6.85e-16	28	165	814	43819
tauroursodeoxycholic acid	tauroursodeoxycholic acid	C031655	14605-22-2	Metabolism of proteins	#N/A	CCM&Aggressive					REACT:R-HSA-392499	2.09e-15	2.07e-12	33	165	1623	43819
tauroursodeoxycholic acid	tauroursodeoxycholic acid	C031655	14605-22-2	Metabolism of xenobiotics by cytochrome P450	#N/A	CCM&Aggressive					KEGG:hsa00980	8.7e-06	0.0086	5	165	73	43819
tauroursodeoxycholic acid	tauroursodeoxycholic acid	C031655	14605-22-2	Mitophagy - animal	#N/A	CCM&Aggressive					KEGG:hsa04137	1.43e-10	1.42e-07	8	165	65	43819
tauroursodeoxycholic acid	tauroursodeoxycholic acid	C031655	14605-22-2	MyD88 cascade initiated on plasma membrane	#N/A	CCM&Aggressive					REACT:R-HSA-975871	8.3e-07	0.00082	6	165	84	43819
tauroursodeoxycholic acid	tauroursodeoxycholic acid	C031655	14605-22-2	Non-small cell lung cancer	#N/A	CCM&Aggressive					KEGG:hsa05223	5.56e-11	5.5e-08	8	165	58	43819
tauroursodeoxycholic acid	tauroursodeoxycholic acid	C031655	14605-22-2	Nuclear Receptor transcription pathway	#N/A	CCM&Aggressive					REACT:R-HSA-383280	1.45e-06	0.00144	5	165	51	43819
tauroursodeoxycholic acid	tauroursodeoxycholic acid	C031655	14605-22-2	Nucleotide-binding domain, leucine rich repeat containing receptor (NLR) signaling pathways	#N/A	CCM&Aggressive					REACT:R-HSA-168643	6.11e-10	6.04e-07	7	165	48	43819
tauroursodeoxycholic acid	tauroursodeoxycholic acid	C031655	14605-22-2	p53 signaling pathway	#N/A	CCM&Aggressive					KEGG:hsa04115	5.7e-12	5.64e-09	9	165	69	43819
tauroursodeoxycholic acid	tauroursodeoxycholic acid	C031655	14605-22-2	p75 NTR receptor-mediated signalling	#N/A	CCM&Aggressive					REACT:R-HSA-193704	1.94e-06	0.00192	6	165	97	43819
tauroursodeoxycholic acid	tauroursodeoxycholic acid	C031655	14605-22-2	PERK regulates gene expression	#N/A	CCM&Aggressive					REACT:R-HSA-381042	1.79e-11	1.77e-08	7	165	30	43819
tauroursodeoxycholic acid	tauroursodeoxycholic acid	C031655	14605-22-2	Peroxisomal lipid metabolism	#N/A	CCM&Aggressive					REACT:R-HSA-390918	4.28e-06	0.00423	4	165	29	43819
tauroursodeoxycholic acid	tauroursodeoxycholic acid	C031655	14605-22-2	Peroxisome	#N/A	CCM&Aggressive					KEGG:hsa04146	7.73e-07	0.000764	6	165	83	43819
tauroursodeoxycholic acid	tauroursodeoxycholic acid	C031655	14605-22-2	Phase 1 - Functionalization of compounds	#N/A	CCM&Aggressive					REACT:R-HSA-211945	3.82e-06	0.00378	6	165	109	43819
tauroursodeoxycholic acid	tauroursodeoxycholic acid	C031655	14605-22-2	Phase II conjugation	#N/A	CCM&Aggressive					REACT:R-HSA-156580	3.19e-10	3.16e-07	9	165	107	43819
tauroursodeoxycholic acid	tauroursodeoxycholic acid	C031655	14605-22-2	PI3K/AKT activation	#N/A	CCM&Aggressive					REACT:R-HSA-198203	1.59e-09	1.57e-06	9	165	128	43819
tauroursodeoxycholic acid	tauroursodeoxycholic acid	C031655	14605-22-2	PI3K/AKT Signaling in Cancer	#N/A	CCM&Aggressive					REACT:R-HSA-2219528	5.43e-08	5.37e-05	7	165	90	43819
tauroursodeoxycholic acid	tauroursodeoxycholic acid	C031655	14605-22-2	PIP3 activates AKT signaling	#N/A	CCM&Aggressive					REACT:R-HSA-1257604	1.29e-09	1.27e-06	9	165	125	43819
tauroursodeoxycholic acid	tauroursodeoxycholic acid	C031655	14605-22-2	Platinum drug resistance	#N/A	CCM&Aggressive					KEGG:hsa01524	2.72e-22	2.69e-19	15	165	73	43819
tauroursodeoxycholic acid	tauroursodeoxycholic acid	C031655	14605-22-2	PPARA activates gene expression	#N/A	CCM&Aggressive					REACT:R-HSA-1989781	4.91e-11	4.86e-08	10	165	124	43819
tauroursodeoxycholic acid	tauroursodeoxycholic acid	C031655	14605-22-2	PPAR signaling pathway	#N/A	CCM&Aggressive					KEGG:hsa03320	3.32e-10	3.29e-07	8	165	72	43819
tauroursodeoxycholic acid	tauroursodeoxycholic acid	C031655	14605-22-2	Pre-NOTCH Transcription and Translation	#N/A	CCM&Aggressive					REACT:R-HSA-1912408	4.92e-06	0.00487	4	165	30	43819
tauroursodeoxycholic acid	tauroursodeoxycholic acid	C031655	14605-22-2	Prolactin signaling pathway	#N/A	CCM&Aggressive					KEGG:hsa04917	7.07e-06	0.007	5	165	70	43819
tauroursodeoxycholic acid	tauroursodeoxycholic acid	C031655	14605-22-2	Prostate cancer	#N/A	CCM&Aggressive					KEGG:hsa05215	1.04e-24	1.03e-21	17	165	87	43819
tauroursodeoxycholic acid	tauroursodeoxycholic acid	C031655	14605-22-2	Protein processing in endoplasmic reticulum	#N/A	CCM&Aggressive					KEGG:hsa04141	2e-12	1.98e-09	12	165	166	43819
tauroursodeoxycholic acid	tauroursodeoxycholic acid	C031655	14605-22-2	Recycling of bile acids and salts	#N/A	CCM&Aggressive					REACT:R-HSA-159418	3.41e-07	0.000337	4	165	16	43819
tauroursodeoxycholic acid	tauroursodeoxycholic acid	C031655	14605-22-2	Regulation of beta-cell development	#N/A	CCM&Aggressive					REACT:R-HSA-186712	7.28e-06	0.0072	4	165	33	43819
tauroursodeoxycholic acid	tauroursodeoxycholic acid	C031655	14605-22-2	Regulation of gene expression in beta cells	#N/A	CCM&Aggressive					REACT:R-HSA-210745	1.1e-06	0.00109	4	165	21	43819
tauroursodeoxycholic acid	tauroursodeoxycholic acid	C031655	14605-22-2	Regulation of lipid metabolism by Peroxisome proliferator-activated receptor alpha (PPARalpha)	#N/A	CCM&Aggressive					REACT:R-HSA-400206	6.23e-11	6.16e-08	10	165	127	43819
tauroursodeoxycholic acid	tauroursodeoxycholic acid	C031655	14605-22-2	Regulation of TP53 Degradation	#N/A	CCM&Aggressive					REACT:R-HSA-6804757	9.27e-06	0.00916	4	165	35	43819
tauroursodeoxycholic acid	tauroursodeoxycholic acid	C031655	14605-22-2	Role of LAT2/NTAL/LAB on calcium mobilization	#N/A	CCM&Aggressive					REACT:R-HSA-2730905	2.9e-09	2.87e-06	9	165	137	43819
tauroursodeoxycholic acid	tauroursodeoxycholic acid	C031655	14605-22-2	RORA activates gene expression	#N/A	CCM&Aggressive					REACT:R-HSA-1368082	3.7e-06	0.00366	4	165	28	43819
tauroursodeoxycholic acid	tauroursodeoxycholic acid	C031655	14605-22-2	Signaling by NOTCH	#N/A	CCM&Aggressive					REACT:R-HSA-157118	4.82e-10	4.76e-07	9	165	112	43819
tauroursodeoxycholic acid	tauroursodeoxycholic acid	C031655	14605-22-2	Signaling by the B Cell Receptor (BCR)	#N/A	CCM&Aggressive					REACT:R-HSA-983705	1.11e-10	1.1e-07	12	165	234	43819
tauroursodeoxycholic acid	tauroursodeoxycholic acid	C031655	14605-22-2	SLC-mediated transmembrane transport	#N/A	CCM&Aggressive					REACT:R-HSA-425407	1.56e-06	0.00154	9	165	286	43819
tauroursodeoxycholic acid	tauroursodeoxycholic acid	C031655	14605-22-2	SMAC binds to IAPs	#N/A	CCM&Aggressive					REACT:R-HSA-111463	5.21e-07	0.000516	3	165	5	43819
tauroursodeoxycholic acid	tauroursodeoxycholic acid	C031655	14605-22-2	SMAC-mediated apoptotic response	#N/A	CCM&Aggressive					REACT:R-HSA-111469	5.21e-07	0.000516	3	165	5	43819
tauroursodeoxycholic acid	tauroursodeoxycholic acid	C031655	14605-22-2	SMAC-mediated dissociation of IAP:caspase complexes	#N/A	CCM&Aggressive					REACT:R-HSA-111464	5.21e-07	0.000516	3	165	5	43819
tauroursodeoxycholic acid	tauroursodeoxycholic acid	C031655	14605-22-2	Small cell lung cancer	#N/A	CCM&Aggressive					KEGG:hsa05222	4.84e-16	4.78e-13	12	165	84	43819
tauroursodeoxycholic acid	tauroursodeoxycholic acid	C031655	14605-22-2	Synthesis of bile acids and bile salts	#N/A	CCM&Aggressive					REACT:R-HSA-192105	1.81e-07	0.000179	5	165	34	43819
tauroursodeoxycholic acid	tauroursodeoxycholic acid	C031655	14605-22-2	Synthesis of bile acids and bile salts via 7alpha-hydroxycholesterol	#N/A	CCM&Aggressive					REACT:R-HSA-193368	2.86e-08	2.83e-05	5	165	24	43819
tauroursodeoxycholic acid	tauroursodeoxycholic acid	C031655	14605-22-2	Toll Like Receptor 10 (TLR10) Cascade	#N/A	CCM&Aggressive					REACT:R-HSA-168142	8.3e-07	0.00082	6	165	84	43819
tauroursodeoxycholic acid	tauroursodeoxycholic acid	C031655	14605-22-2	Toll Like Receptor 5 (TLR5) Cascade	#N/A	CCM&Aggressive					REACT:R-HSA-168176	8.3e-07	0.00082	6	165	84	43819
tauroursodeoxycholic acid	tauroursodeoxycholic acid	C031655	14605-22-2	TP53 Regulates Transcription of Caspase Activators and Caspases	#N/A	CCM&Aggressive					REACT:R-HSA-6803207	9.37e-08	9.27e-05	4	165	12	43819
tauroursodeoxycholic acid	tauroursodeoxycholic acid	C031655	14605-22-2	TP53 Regulates Transcription of Cell Death Genes	#N/A	CCM&Aggressive					REACT:R-HSA-5633008	1.88e-08	1.86e-05	6	165	45	43819
tauroursodeoxycholic acid	tauroursodeoxycholic acid	C031655	14605-22-2	Transcriptional Regulation by TP53	#N/A	CCM&Aggressive					REACT:R-HSA-3700989	1.95e-08	1.93e-05	12	165	370	43819
tauroursodeoxycholic acid	tauroursodeoxycholic acid	C031655	14605-22-2	Transmembrane transport of small molecules	#N/A	CCM&Aggressive					REACT:R-HSA-382551	4.93e-08	4.88e-05	15	165	676	43819
tauroursodeoxycholic acid	tauroursodeoxycholic acid	C031655	14605-22-2	Tryptophan metabolism	#N/A	CCM&Aggressive					KEGG:hsa00380	8.98e-09	8.88e-06	6	165	40	43819
tauroursodeoxycholic acid	tauroursodeoxycholic acid	C031655	14605-22-2	Unfolded Protein Response (UPR)	#N/A	CCM&Aggressive					REACT:R-HSA-381119	2.41e-12	2.38e-09	10	165	92	43819
tauroursodeoxycholic acid	tauroursodeoxycholic acid	C031655	14605-22-2	Urea cycle	#N/A	CCM&Aggressive					KEGG:hsa_M00029	1.04e-06	0.00103	3	165	6	43819
tauroursodeoxycholic acid	tauroursodeoxycholic acid	C031655	14605-22-2	Urea cycle	#N/A	CCM&Aggressive					REACT:R-HSA-70635	6.17e-06	0.0061	3	165	10	43819
tauroursodeoxycholic acid	tauroursodeoxycholic acid	C031655	14605-22-2	Viral carcinogenesis	#N/A	CCM&Aggressive					KEGG:hsa05203	1.01e-19	1e-16	18	165	201	43819
o-decanoyl-l-carnitine [Object not found]					#N/A	Familial
androstane-3,17-dione [No associated data found]					#N/A	CCM
1-palmitoyl-sn-glycero-3-phosphocholine [Object not found]					#N/A	Aggressive
urobilin [No associated data found]					#N/A	CCM
16-hydroxypalmitic acid [No associated data found]						CCM
