# Supplementary material for: Plasma metabolites with mechanistic and clinical links to the neurovascular disease cavernous angioma
Source: Commun Med (Lond). 2023 Mar 3;3:35. doi: 10.1038/s43856-023-00265-1 (PMC9984539; doi:10.1038/s43856-023-00265-1)
Supplement: Supplementary file 6 — Supplemental Data 5 [file 43856_2023_265_MOESM6_ESM.xlsx]

## Sheet: Sheet1
Supplemental Data 5. The overlap of enriched-KEGG pathways between the transcriptome, proteome, and metabolites
ChemicalName	Pathway Name	Overlap with CA Transcriptome	Overlap with Healthy Transcriptome	Overlap with Plasma Proteome	Corrected P Value
Linoleic Acid	Hematopoietic cell lineage	Hematopoietic cell lineage	#N/A	Hematopoietic cell lineage	0.000628
Linoleic Acid	Leishmaniasis	Leishmaniasis	#N/A	Leishmaniasis	0.000263
Linoleic Acid	Malaria	Malaria	#N/A	Malaria	1.93e-07
Linoleic Acid	NF-kappa B signaling pathway	NF-kappa B signaling pathway	#N/A	NF-kappa B signaling pathway	2.75e-06
Linoleic Acid	Osteoclast differentiation	Osteoclast differentiation	#N/A	Osteoclast differentiation	0.00153
Linoleic Acid	Pathways in cancer	Pathways in cancer	#N/A	#N/A	0.000863
Linoleic Acid	African trypanosomiasis	#N/A	#N/A	African trypanosomiasis	2.65e-05
Linoleic Acid	AGE-RAGE signaling pathway in diabetic complications	#N/A	#N/A	AGE-RAGE signaling pathway in diabetic complications	3.4e-06
Linoleic Acid	Antifolate resistance	#N/A	#N/A	Antifolate resistance	0.00904
Linoleic Acid	Cytokine Signaling in Immune system	#N/A	#N/A	Cytokine Signaling in Immune system	9.58e-08
Linoleic Acid	Fluid shear stress and atherosclerosis	#N/A	#N/A	Fluid shear stress and atherosclerosis	1.46e-05
Linoleic Acid	Herpes simplex infection	#N/A	#N/A	Herpes simplex infection	0.0045
Linoleic Acid	IL-17 signaling pathway	#N/A	#N/A	IL-17 signaling pathway	0.00057
Linoleic Acid	Insulin resistance	#N/A	#N/A	Insulin resistance	1.75e-08
Linoleic Acid	Interleukin-10 signaling	#N/A	#N/A	Interleukin-10 signaling	8.15e-05
Linoleic Acid	Interleukin-4 and 13 signaling	#N/A	#N/A	Interleukin-4 and 13 signaling	1.49e-13
Linoleic Acid	Non-alcoholic fatty liver disease (NAFLD)	#N/A	#N/A	Non-alcoholic fatty liver disease (NAFLD)	1.77e-05
Linoleic Acid	Signaling by Interleukins	#N/A	#N/A	Signaling by Interleukins	7.57e-09
Linoleic Acid	TNF signaling pathway	#N/A	#N/A	TNF signaling pathway	4.83e-06
Linoleic Acid	Transcriptional misregulation in cancer	#N/A	#N/A	Transcriptional misregulation in cancer	0.00408
Linoleic Acid	Adipocytokine signaling pathway	#N/A	#N/A	#N/A	0.000231
Linoleic Acid	Hepatitis C	#N/A	#N/A	#N/A	1.05e-05
Linoleic Acid	Developmental Biology	#N/A	#N/A	#N/A	0.00172
Linoleic Acid	Immune System	#N/A	#N/A	#N/A	0.000111
Linoleic Acid	Transcriptional regulation of white adipocyte differentiation	#N/A	#N/A	#N/A	2.11e-06
Linoleic Acid	AMPK signaling pathway	#N/A	#N/A	#N/A	0.00123
Linoleic Acid	Fatty acid, triacylglycerol, and ketone body metabolism	#N/A	#N/A	#N/A	0.000145
Linoleic Acid	Longevity regulating pathway	#N/A	#N/A	#N/A	0.000499
Linoleic Acid	Metabolism	#N/A	#N/A	#N/A	0.000131
Linoleic Acid	Metabolism of lipids and lipoproteins	#N/A	#N/A	#N/A	1.54e-07
Linoleic Acid	Nuclear Receptor transcription pathway	#N/A	#N/A	#N/A	9.21e-05
Linoleic Acid	PPARA activates gene expression	#N/A	#N/A	#N/A	8.44e-06
Linoleic Acid	PPAR signaling pathway	#N/A	#N/A	#N/A	9.32e-07
Linoleic Acid	Regulation of lipid metabolism by Peroxisome proliferator-activated receptor alpha (PPARalpha)	#N/A	#N/A	#N/A	9.29e-06
Linoleic Acid	Thyroid cancer	#N/A	#N/A	#N/A	0.00789
Arachidonic Acid	Allograft rejection	Allograft rejection	#N/A	Allograft rejection	2.65e-05
Arachidonic Acid	Amoebiasis	Amoebiasis	#N/A	Amoebiasis	2.45e-05
Arachidonic Acid	Arachidonic acid metabolism	Arachidonic acid metabolism	#N/A	#N/A	1.89e-28
Arachidonic Acid	Arachidonic acid metabolism	Arachidonic acid metabolism	#N/A	#N/A	5.77e-33
Arachidonic Acid	Cytokine-cytokine receptor interaction	Cytokine-cytokine receptor interaction	#N/A	Cytokine-cytokine receptor interaction	4.96e-10
Arachidonic Acid	Focal adhesion	Focal adhesion	Focal adhesion	#N/A	8.22e-11
Arachidonic Acid	Graft-versus-host disease	Graft-versus-host disease	#N/A	Graft-versus-host disease	5.05e-05
Arachidonic Acid	Hematopoietic cell lineage	Hematopoietic cell lineage	#N/A	Hematopoietic cell lineage	2.67e-05
Arachidonic Acid	HTLV-I infection	HTLV-I infection	#N/A	#N/A	2.53e-15
Arachidonic Acid	Inflammatory bowel disease (IBD)	Inflammatory bowel disease (IBD)	#N/A	Inflammatory bowel disease (IBD)	3.45e-08
Arachidonic Acid	Leishmaniasis	Leishmaniasis	#N/A	Leishmaniasis	1.21e-17
Arachidonic Acid	Malaria	Malaria	#N/A	Malaria	1.1e-07
Arachidonic Acid	NF-kappa B signaling pathway	NF-kappa B signaling pathway	#N/A	NF-kappa B signaling pathway	4.05e-08
Arachidonic Acid	Osteoclast differentiation	Osteoclast differentiation	#N/A	Osteoclast differentiation	2.26e-26
Arachidonic Acid	Pathways in cancer	Pathways in cancer	#N/A	#N/A	1.64e-34
Arachidonic Acid	PI3K-Akt signaling pathway	PI3K-Akt signaling pathway	#N/A	PI3K-Akt signaling pathway	1.54e-25
Arachidonic Acid	Proteoglycans in cancer	Proteoglycans in cancer	#N/A	Proteoglycans in cancer	9.68e-19
Arachidonic Acid	Rheumatoid arthritis	Rheumatoid arthritis	#N/A	Rheumatoid arthritis	2.32e-08
Arachidonic Acid	T cell receptor signaling pathway	T cell receptor signaling pathway	#N/A	T cell receptor signaling pathway	1.02e-07
Arachidonic Acid	Th1 and Th2 cell differentiation	Th1 and Th2 cell differentiation	#N/A	#N/A	1.9e-05
Arachidonic Acid	Th17 cell differentiation	Th17 cell differentiation	#N/A	Th17 cell differentiation	2.39e-13
Arachidonic Acid	Toxoplasmosis	Toxoplasmosis	#N/A	Toxoplasmosis	2.59e-24
Arachidonic Acid	Tuberculosis	Tuberculosis	#N/A	Tuberculosis	1.56e-24
Arachidonic Acid	Type I diabetes mellitus	Type I diabetes mellitus	#N/A	Type I diabetes mellitus	1.71e-06
Arachidonic Acid	Viral myocarditis	Viral myocarditis	#N/A	#N/A	0.000424
Arachidonic Acid	Adrenergic signaling in cardiomyocytes	#N/A	Adrenergic signaling in cardiomyocytes	#N/A	0.000619
Arachidonic Acid	Aldosterone synthesis and secretion	#N/A	Aldosterone synthesis and secretion	#N/A	0.00333
Arachidonic Acid	Alzheimer's disease	#N/A	Alzheimer's disease	Alzheimer's disease	3.87e-13
Arachidonic Acid	Amyotrophic lateral sclerosis (ALS)	#N/A	Amyotrophic lateral sclerosis (ALS)	#N/A	3.64e-20
Arachidonic Acid	Apelin signaling pathway	#N/A	Apelin signaling pathway	#N/A	0.0058
Arachidonic Acid	Axon guidance	#N/A	Axon guidance	#N/A	4.04e-08
Arachidonic Acid	Bile secretion	#N/A	Bile secretion	#N/A	6.27e-05
Arachidonic Acid	cAMP signaling pathway	#N/A	cAMP signaling pathway	#N/A	1.36e-09
Arachidonic Acid	cGMP-PKG signaling pathway	#N/A	cGMP-PKG signaling pathway	#N/A	0.000128
Arachidonic Acid	Cholinergic synapse	#N/A	Cholinergic synapse	#N/A	0.00144
Arachidonic Acid	Dopaminergic synapse	#N/A	Dopaminergic synapse	#N/A	0.000283
Arachidonic Acid	Endocrine resistance	#N/A	Endocrine resistance	#N/A	1.8e-22
Arachidonic Acid	ErbB signaling pathway	#N/A	ErbB signaling pathway	#N/A	5.29e-10
Arachidonic Acid	Estrogen signaling pathway	#N/A	Estrogen signaling pathway	#N/A	7.76e-11
Arachidonic Acid	Glioma	#N/A	Glioma	#N/A	3.02e-05
Arachidonic Acid	GnRH signaling pathway	#N/A	GnRH signaling pathway	#N/A	3.25e-08
Arachidonic Acid	HIF-1 signaling pathway	#N/A	HIF-1 signaling pathway	HIF-1 signaling pathway	6.74e-17
Arachidonic Acid	Inflammatory mediator regulation of TRP channels	#N/A	Inflammatory mediator regulation of TRP channels	#N/A	6.84e-11
Arachidonic Acid	MAPK signaling pathway	#N/A	MAPK signaling pathway	MAPK signaling pathway	1.05e-20
Arachidonic Acid	Melanogenesis	#N/A	Melanogenesis	#N/A	0.000717
Arachidonic Acid	Neurotrophin signaling pathway	#N/A	Neurotrophin signaling pathway	#N/A	3.54e-14
Arachidonic Acid	Oxytocin signaling pathway	#N/A	Oxytocin signaling pathway	#N/A	4.69e-06
Arachidonic Acid	Phospholipase D signaling pathway	#N/A	Phospholipase D signaling pathway	#N/A	2.97e-06
Arachidonic Acid	Platelet activation	#N/A	Platelet activation	#N/A	1.11e-05
Arachidonic Acid	Rap1 signaling pathway	#N/A	Rap1 signaling pathway	Rap1 signaling pathway	6.61e-07
Arachidonic Acid	Ras signaling pathway	#N/A	Ras signaling pathway	Ras signaling pathway	5.62e-10
Arachidonic Acid	Regulation of actin cytoskeleton	#N/A	Regulation of actin cytoskeleton	#N/A	0.000111
Arachidonic Acid	Renal cell carcinoma	#N/A	Renal cell carcinoma	#N/A	3.37e-05
Arachidonic Acid	Serotonergic synapse	#N/A	Serotonergic synapse	#N/A	9.81e-18
Arachidonic Acid	Thyroid hormone signaling pathway	#N/A	Thyroid hormone signaling pathway	#N/A	1.5e-08
Arachidonic Acid	Vascular smooth muscle contraction	#N/A	Vascular smooth muscle contraction	#N/A	0.000163
Arachidonic Acid	VEGF signaling pathway	#N/A	VEGF signaling pathway	#N/A	3.26e-10
Arachidonic Acid	Activated TLR4 signalling	#N/A	#N/A	Activated TLR4 signalling	2.01e-11
Arachidonic Acid	African trypanosomiasis	#N/A	#N/A	African trypanosomiasis	2.96e-07
Arachidonic Acid	AGE-RAGE signaling pathway in diabetic complications	#N/A	#N/A	AGE-RAGE signaling pathway in diabetic complications	1.26e-25
Arachidonic Acid	Apoptosis	#N/A	#N/A	Apoptosis	2.49e-27
Arachidonic Acid	Apoptosis	#N/A	#N/A	Apoptosis	2.52e-17
Arachidonic Acid	Caspase activation via extrinsic apoptotic signalling pathway	#N/A	#N/A	Caspase activation via extrinsic apoptotic signalling pathway	6.67e-08
Arachidonic Acid	Chagas disease (American trypanosomiasis)	#N/A	#N/A	Chagas disease (American trypanosomiasis)	7.76e-22
Arachidonic Acid	Cytokine Signaling in Immune system	#N/A	#N/A	Cytokine Signaling in Immune system	1.09e-29
Arachidonic Acid	EGFR tyrosine kinase inhibitor resistance	#N/A	#N/A	EGFR tyrosine kinase inhibitor resistance	5.47e-17
Arachidonic Acid	Fluid shear stress and atherosclerosis	#N/A	#N/A	Fluid shear stress and atherosclerosis	5.18e-27
Arachidonic Acid	FoxO signaling pathway	#N/A	#N/A	FoxO signaling pathway	1.74e-13
Arachidonic Acid	Hemostasis	#N/A	#N/A	Hemostasis	1.68e-12
Arachidonic Acid	Hepatitis B	#N/A	#N/A	Hepatitis B	5.82e-32
Arachidonic Acid	Herpes simplex infection	#N/A	#N/A	Herpes simplex infection	2.59e-15
Arachidonic Acid	Hypertrophic cardiomyopathy (HCM)	#N/A	#N/A	Hypertrophic cardiomyopathy (HCM)	0.000186
Arachidonic Acid	IL-17 signaling pathway	#N/A	#N/A	IL-17 signaling pathway	1.91e-24
Arachidonic Acid	Influenza A	#N/A	#N/A	Influenza A	9.65e-22
Arachidonic Acid	Innate Immune System	#N/A	#N/A	Innate Immune System	1.85e-19
Arachidonic Acid	Insulin resistance	#N/A	#N/A	Insulin resistance	2.39e-13
Arachidonic Acid	Interleukin-10 signaling	#N/A	#N/A	Interleukin-10 signaling	7.38e-13
Arachidonic Acid	Interleukin-4 and 13 signaling	#N/A	#N/A	Interleukin-4 and 13 signaling	1.73e-29
Arachidonic Acid	Jak-STAT signaling pathway	#N/A	#N/A	Jak-STAT signaling pathway	8.76e-05
Arachidonic Acid	Legionellosis	#N/A	#N/A	Legionellosis	1.54e-10
Arachidonic Acid	Ligand-dependent caspase activation	#N/A	#N/A	Ligand-dependent caspase activation	1.6e-05
Arachidonic Acid	Measles	#N/A	#N/A	Measles	6.68e-08
Arachidonic Acid	MyD88 dependent cascade initiated on endosome	#N/A	#N/A	MyD88 dependent cascade initiated on endosome	1.28e-09
Arachidonic Acid	MyD88:Mal cascade initiated on plasma membrane	#N/A	#N/A	MyD88:Mal cascade initiated on plasma membrane	1.63e-09
Arachidonic Acid	MyD88-independent TLR3/TLR4 cascade	#N/A	#N/A	MyD88-independent TLR3/TLR4 cascade	2.72e-12
Arachidonic Acid	Natural killer cell mediated cytotoxicity	#N/A	#N/A	Natural killer cell mediated cytotoxicity	0.000319
Arachidonic Acid	NOD-like receptor signaling pathway	#N/A	#N/A	NOD-like receptor signaling pathway	3.52e-13
Arachidonic Acid	Non-alcoholic fatty liver disease (NAFLD)	#N/A	#N/A	Non-alcoholic fatty liver disease (NAFLD)	1.77e-26
Arachidonic Acid	Pertussis	#N/A	#N/A	Pertussis	1.54e-15
Arachidonic Acid	Prion diseases	#N/A	#N/A	Prion diseases	8.64e-11
Arachidonic Acid	Programmed Cell Death	#N/A	#N/A	Programmed Cell Death	3.51e-17
Arachidonic Acid	Salmonella infection	#N/A	#N/A	Salmonella infection	5.29e-10
Arachidonic Acid	Signaling by Interleukins	#N/A	#N/A	Signaling by Interleukins	4.91e-31
Arachidonic Acid	TGF-beta signaling pathway	#N/A	#N/A	TGF-beta signaling pathway	0.00383
Arachidonic Acid	TNF signaling pathway	#N/A	#N/A	TNF signaling pathway	2.67e-28
Arachidonic Acid	TNFR1-induced proapoptotic signaling	#N/A	#N/A	TNFR1-induced proapoptotic signaling	0.000391
Arachidonic Acid	Toll Like Receptor 2 (TLR2) Cascade	#N/A	#N/A	Toll Like Receptor 2 (TLR2) Cascade	1.63e-09
Arachidonic Acid	Toll Like Receptor 3 (TLR3) Cascade	#N/A	#N/A	Toll Like Receptor 3 (TLR3) Cascade	2.72e-12
Arachidonic Acid	Toll Like Receptor 4 (TLR4) Cascade	#N/A	#N/A	Toll Like Receptor 4 (TLR4) Cascade	6.7e-11
Arachidonic Acid	Toll Like Receptor 7/8 (TLR7/8) Cascade	#N/A	#N/A	Toll Like Receptor 7/8 (TLR7/8) Cascade	1.28e-09
Arachidonic Acid	Toll Like Receptor 9 (TLR9) Cascade	#N/A	#N/A	Toll Like Receptor 9 (TLR9) Cascade	2.05e-09
Arachidonic Acid	Toll Like Receptor TLR1:TLR2 Cascade	#N/A	#N/A	Toll Like Receptor TLR1:TLR2 Cascade	1.63e-09
Arachidonic Acid	Toll Like Receptor TLR6:TLR2 Cascade	#N/A	#N/A	Toll Like Receptor TLR6:TLR2 Cascade	1.63e-09
Arachidonic Acid	Toll-like receptor signaling pathway	#N/A	#N/A	Toll-like receptor signaling pathway	2.59e-18
Arachidonic Acid	Toll-Like Receptors Cascades	#N/A	#N/A	Toll-Like Receptors Cascades	8.37e-10
Arachidonic Acid	TRAF6 mediated induction of NFkB and MAP kinases upon TLR7/8 or 9 activation	#N/A	#N/A	TRAF6 mediated induction of NFkB and MAP kinases upon TLR7/8 or 9 activation	1e-09
Arachidonic Acid	Transcriptional misregulation in cancer	#N/A	#N/A	Transcriptional misregulation in cancer	2.25e-05
Arachidonic Acid	TRIF-mediated TLR3/TLR4 signaling	#N/A	#N/A	TRIF-mediated TLR3/TLR4 signaling	2.72e-12
Arachidonic Acid	Sphingolipid signaling pathway	#N/A	#N/A	#N/A	7.49e-10
Arachidonic Acid	mTOR signaling pathway	#N/A	#N/A	#N/A	7.07e-10
Arachidonic Acid	RIG-I-like receptor signaling pathway	#N/A	#N/A	#N/A	5.68e-05
Arachidonic Acid	Fc epsilon RI signaling pathway	#N/A	#N/A	#N/A	1.24e-09
Arachidonic Acid	Adipocytokine signaling pathway	#N/A	#N/A	#N/A	4.24e-11
Arachidonic Acid	Type II diabetes mellitus	#N/A	#N/A	#N/A	2.8e-06
Arachidonic Acid	Hepatitis C	#N/A	#N/A	#N/A	5.13e-15
Arachidonic Acid	Epstein-Barr virus infection	#N/A	#N/A	#N/A	5.17e-06
Arachidonic Acid	MicroRNAs in cancer	#N/A	#N/A	#N/A	2.35e-09
Arachidonic Acid	Pancreatic cancer	#N/A	#N/A	#N/A	3.63e-13
Arachidonic Acid	Bladder cancer	#N/A	#N/A	#N/A	6.28e-12
Arachidonic Acid	Dilated cardiomyopathy	#N/A	#N/A	#N/A	0.00537
Arachidonic Acid	IRS-mediated signalling	#N/A	#N/A	#N/A	2.66e-07
Arachidonic Acid	RAF-independent MAPK1/3 activation	#N/A	#N/A	#N/A	0.00466
Arachidonic Acid	SOS-mediated signalling	#N/A	#N/A	#N/A	0.000421
Arachidonic Acid	Platelet degranulation	#N/A	#N/A	#N/A	2.88e-09
Arachidonic Acid	Developmental Biology	#N/A	#N/A	#N/A	4.69e-14
Arachidonic Acid	Adaptive Immune System	#N/A	#N/A	#N/A	4.84e-06
Arachidonic Acid	Signaling by SCF-KIT	#N/A	#N/A	#N/A	7.41e-12
Arachidonic Acid	Signal Transduction	#N/A	#N/A	#N/A	2.34e-29
Arachidonic Acid	Disease	#N/A	#N/A	#N/A	1.26e-09
Arachidonic Acid	Signalling by NGF	#N/A	#N/A	#N/A	2.36e-14
Arachidonic Acid	Signalling to RAS	#N/A	#N/A	#N/A	6.55e-05
Arachidonic Acid	Immune System	#N/A	#N/A	#N/A	8.57e-33
Arachidonic Acid	Prolonged ERK activation events	#N/A	#N/A	#N/A	0.000545
Arachidonic Acid	Frs2-mediated activation	#N/A	#N/A	#N/A	0.000507
Arachidonic Acid	ARMS-mediated activation	#N/A	#N/A	#N/A	0.000488
Arachidonic Acid	Signaling by EGFR	#N/A	#N/A	#N/A	3.62e-10
Arachidonic Acid	GRB2 events in EGFR signaling	#N/A	#N/A	#N/A	0.000421
Arachidonic Acid	SHC1 events in EGFR signaling	#N/A	#N/A	#N/A	0.000421
Arachidonic Acid	Downstream signal transduction	#N/A	#N/A	#N/A	2.05e-10
Arachidonic Acid	Signaling by PDGF	#N/A	#N/A	#N/A	6.25e-10
Arachidonic Acid	NGF signalling via TRKA from the plasma membrane	#N/A	#N/A	#N/A	7.33e-12
Arachidonic Acid	Signalling to ERKs	#N/A	#N/A	#N/A	8.6e-05
Arachidonic Acid	Signalling to p38 via RIT and RIN	#N/A	#N/A	#N/A	0.000488
Arachidonic Acid	Signaling by VEGF	#N/A	#N/A	#N/A	1.48e-08
Arachidonic Acid	Generic Transcription Pathway	#N/A	#N/A	#N/A	4.49e-12
Arachidonic Acid	DAP12 interactions	#N/A	#N/A	#N/A	4.99e-10
Arachidonic Acid	Cellular responses to stress	#N/A	#N/A	#N/A	1.02e-12
Arachidonic Acid	Signaling by Type 1 Insulin-like Growth Factor 1 Receptor (IGF1R)	#N/A	#N/A	#N/A	3.32e-07
Arachidonic Acid	DAP12 signaling	#N/A	#N/A	#N/A	2.49e-10
Arachidonic Acid	IGF1R signaling cascade	#N/A	#N/A	#N/A	3.18e-07
Arachidonic Acid	IRS-related events triggered by IGF1R	#N/A	#N/A	#N/A	3.18e-07
Arachidonic Acid	Fc epsilon receptor (FCERI) signaling	#N/A	#N/A	#N/A	3.58e-13
Arachidonic Acid	Senescence-Associated Secretory Phenotype (SASP)	#N/A	#N/A	#N/A	7.77e-05
Arachidonic Acid	Cellular Senescence	#N/A	#N/A	#N/A	4.18e-06
Arachidonic Acid	Signaling by Leptin	#N/A	#N/A	#N/A	5.44e-06
Arachidonic Acid	FCERI mediated MAPK activation	#N/A	#N/A	#N/A	1.08e-06
Arachidonic Acid	Signaling by GPCR	#N/A	#N/A	#N/A	1.27e-05
Arachidonic Acid	NCAM signaling for neurite out-growth	#N/A	#N/A	#N/A	0.00014
Arachidonic Acid	Transcriptional regulation of white adipocyte differentiation	#N/A	#N/A	#N/A	0.000279
Arachidonic Acid	VEGFA-VEGFR2 Pathway	#N/A	#N/A	#N/A	1.04e-08
Arachidonic Acid	Interleukin-2 signaling	#N/A	#N/A	#N/A	0.000776
Arachidonic Acid	Interleukin-3, 5 and GM-CSF signaling	#N/A	#N/A	#N/A	0.000116
Arachidonic Acid	VEGFR2 mediated cell proliferation	#N/A	#N/A	#N/A	7.09e-05
Arachidonic Acid	RAF/MAP kinase cascade	#N/A	#N/A	#N/A	0.000421
Arachidonic Acid	MAPK family signaling cascades	#N/A	#N/A	#N/A	2.47e-05
Arachidonic Acid	MAPK1/MAPK3 signaling	#N/A	#N/A	#N/A	5.36e-05
Arachidonic Acid	Death Receptor Signalling	#N/A	#N/A	#N/A	0.000172
Arachidonic Acid	Gene Expression	#N/A	#N/A	#N/A	2.41e-08
Arachidonic Acid	Insulin receptor signalling cascade	#N/A	#N/A	#N/A	2.63e-08
Arachidonic Acid	Signaling by Insulin receptor	#N/A	#N/A	#N/A	8.18e-08
Arachidonic Acid	Platelet activation, signaling and aggregation	#N/A	#N/A	#N/A	2.86e-13
Arachidonic Acid	Response to elevated platelet cytosolic Ca2+	#N/A	#N/A	#N/A	4.5e-09
Arachidonic Acid	Gastrin-CREB signalling pathway via PKC and MAPK	#N/A	#N/A	#N/A	9.58e-09
Arachidonic Acid	RET signaling	#N/A	#N/A	#N/A	0.00102
Arachidonic Acid	Interleukin receptor SHC signaling	#N/A	#N/A	#N/A	0.000607
Arachidonic Acid	Activation of BAD and translocation to mitochondria	#N/A	#N/A	#N/A	7.83e-06
Arachidonic Acid	Activation of BH3-only proteins	#N/A	#N/A	#N/A	2.08e-09
Arachidonic Acid	Activation of caspases through apoptosome-mediated cleavage	#N/A	#N/A	#N/A	0.00117
Arachidonic Acid	Activation of gene expression by SREBF (SREBP)	#N/A	#N/A	#N/A	2.97e-08
Arachidonic Acid	Activation of Matrix Metalloproteinases	#N/A	#N/A	#N/A	0.000576
Arachidonic Acid	Activation of the AP-1 family of transcription factors	#N/A	#N/A	#N/A	7.29e-12
Arachidonic Acid	Acute myeloid leukemia	#N/A	#N/A	#N/A	2.91e-07
Arachidonic Acid	AKT phosphorylates targets in the cytosol	#N/A	#N/A	#N/A	0.000391
Arachidonic Acid	alpha-Linolenic acid metabolism	#N/A	#N/A	#N/A	0.00661
Arachidonic Acid	AMPK signaling pathway	#N/A	#N/A	#N/A	9.17e-10
Arachidonic Acid	Apoptosis - multiple species	#N/A	#N/A	#N/A	4.47e-17
Arachidonic Acid	Apoptotic factor-mediated response	#N/A	#N/A	#N/A	0.00406
Arachidonic Acid	Ascorbate and aldarate metabolism	#N/A	#N/A	#N/A	3.52e-06
Arachidonic Acid	Autophagy - animal	#N/A	#N/A	#N/A	3.12e-12
Arachidonic Acid	B cell receptor signaling pathway	#N/A	#N/A	#N/A	5.68e-05
Arachidonic Acid	BH3-only proteins associate with and inactivate anti-apoptotic BCL-2 members	#N/A	#N/A	#N/A	3.37e-07
Arachidonic Acid	Biological oxidations	#N/A	#N/A	#N/A	9.29e-33
Arachidonic Acid	Breast cancer	#N/A	#N/A	#N/A	1.58e-07
Arachidonic Acid	CASP8 activity is inhibited	#N/A	#N/A	#N/A	0.000182
Arachidonic Acid	Central carbon metabolism in cancer	#N/A	#N/A	#N/A	1.15e-06
Arachidonic Acid	Chemical carcinogenesis	#N/A	#N/A	#N/A	9.97e-17
Arachidonic Acid	Cholesterol biosynthesis	#N/A	#N/A	#N/A	0.000107
Arachidonic Acid	Choline metabolism in cancer	#N/A	#N/A	#N/A	2.58e-09
Arachidonic Acid	Chronic myeloid leukemia	#N/A	#N/A	#N/A	2.37e-06
Arachidonic Acid	Circadian Clock	#N/A	#N/A	#N/A	6.27e-05
Arachidonic Acid	Class A/1 (Rhodopsin-like receptors)	#N/A	#N/A	#N/A	0.000646
Arachidonic Acid	Colorectal cancer	#N/A	#N/A	#N/A	7.51e-21
Arachidonic Acid	Constitutive Signaling by AKT1 E17K in Cancer	#N/A	#N/A	#N/A	2.12e-06
Arachidonic Acid	CYP2E1 reactions	#N/A	#N/A	#N/A	5.86e-09
Arachidonic Acid	Cytochrome c-mediated apoptotic response	#N/A	#N/A	#N/A	0.00117
Arachidonic Acid	Cytochrome P450 - arranged by substrate type	#N/A	#N/A	#N/A	1.64e-27
Arachidonic Acid	Detoxification of Reactive Oxygen Species	#N/A	#N/A	#N/A	6.82e-07
Arachidonic Acid	Dimerization of procaspase-8	#N/A	#N/A	#N/A	0.000182
Arachidonic Acid	Diseases of signal transduction	#N/A	#N/A	#N/A	5.67e-08
Arachidonic Acid	Downstream signaling events of B Cell Receptor (BCR)	#N/A	#N/A	#N/A	3.18e-07
Arachidonic Acid	Drug metabolism - cytochrome P450	#N/A	#N/A	#N/A	3.57e-16
Arachidonic Acid	Drug metabolism - other enzymes	#N/A	#N/A	#N/A	1.29e-09
Arachidonic Acid	Endogenous sterols	#N/A	#N/A	#N/A	4.46e-06
Arachidonic Acid	Endometrial cancer	#N/A	#N/A	#N/A	2.88e-09
Arachidonic Acid	Epithelial cell signaling in Helicobacter pylori infection	#N/A	#N/A	#N/A	4.63e-05
Arachidonic Acid	Extracellular matrix organization	#N/A	#N/A	#N/A	3.21e-05
Arachidonic Acid	FasL/ CD95L signaling	#N/A	#N/A	#N/A	2.82e-06
Arachidonic Acid	Fatty acid metabolism	#N/A	#N/A	#N/A	0.00392
Arachidonic Acid	Fatty acids	#N/A	#N/A	#N/A	6.25e-08
Arachidonic Acid	Fatty acid, triacylglycerol, and ketone body metabolism	#N/A	#N/A	#N/A	3.55e-14
Arachidonic Acid	Fc gamma R-mediated phagocytosis	#N/A	#N/A	#N/A	1.6e-05
Arachidonic Acid	Ferroptosis	#N/A	#N/A	#N/A	1e-06
Arachidonic Acid	GAB1 signalosome	#N/A	#N/A	#N/A	8.24e-11
Arachidonic Acid	Glucuronate pathway (uronate pathway)	#N/A	#N/A	#N/A	3.52e-06
Arachidonic Acid	Glucuronidation	#N/A	#N/A	#N/A	0.000107
Arachidonic Acid	HDL-mediated lipid transport	#N/A	#N/A	#N/A	3.96e-05
Arachidonic Acid	Heme degradation	#N/A	#N/A	#N/A	0.00233
Arachidonic Acid	Huntington's disease	#N/A	#N/A	#N/A	2.51e-07
Arachidonic Acid	Import of palmitoyl-CoA into the mitochondrial matrix	#N/A	#N/A	#N/A	0.000182
Arachidonic Acid	Insulin signaling pathway	#N/A	#N/A	#N/A	2.2e-10
Arachidonic Acid	Intrinsic Pathway for Apoptosis	#N/A	#N/A	#N/A	2.95e-19
Arachidonic Acid	L1CAM interactions	#N/A	#N/A	#N/A	0.000717
Arachidonic Acid	Linoleic acid metabolism	#N/A	#N/A	#N/A	9.54e-16
Arachidonic Acid	Lipid digestion, mobilization, and transport	#N/A	#N/A	#N/A	1.36e-08
Arachidonic Acid	Lipoprotein metabolism	#N/A	#N/A	#N/A	3.32e-06
Arachidonic Acid	Longevity regulating pathway	#N/A	#N/A	#N/A	2.36e-11
Arachidonic Acid	Longevity regulating pathway - multiple species	#N/A	#N/A	#N/A	2.41e-05
Arachidonic Acid	MAP2K and MAPK activation	#N/A	#N/A	#N/A	3.69e-05
Arachidonic Acid	MAPK (ERK1/2) signaling	#N/A	#N/A	#N/A	0.00647
Arachidonic Acid	MAP kinase activation in TLR cascade	#N/A	#N/A	#N/A	7.7e-10
Arachidonic Acid	MAPK targets/ Nuclear events mediated by MAP kinases	#N/A	#N/A	#N/A	2.51e-11
Arachidonic Acid	Melanoma	#N/A	#N/A	#N/A	5.13e-05
Arachidonic Acid	Metabolic pathways	#N/A	#N/A	#N/A	1.22e-23
Arachidonic Acid	Metabolism	#N/A	#N/A	#N/A	1.55e-56
Arachidonic Acid	Metabolism of fat-soluble vitamins	#N/A	#N/A	#N/A	0.000246
Arachidonic Acid	Metabolism of lipids and lipoproteins	#N/A	#N/A	#N/A	4.2e-51
Arachidonic Acid	Metabolism of vitamins and cofactors	#N/A	#N/A	#N/A	0.00257
Arachidonic Acid	Metabolism of xenobiotics by cytochrome P450	#N/A	#N/A	#N/A	8.38e-16
Arachidonic Acid	Miscellaneous substrates	#N/A	#N/A	#N/A	0.000272
Arachidonic Acid	Mitochondrial biogenesis	#N/A	#N/A	#N/A	0.000275
Arachidonic Acid	Mitophagy - animal	#N/A	#N/A	#N/A	0.000841
Arachidonic Acid	MyD88 cascade initiated on plasma membrane	#N/A	#N/A	#N/A	1.29e-08
Arachidonic Acid	Negative feedback regulation of MAPK pathway	#N/A	#N/A	#N/A	0.00233
Arachidonic Acid	Negative regulation of the PI3K/AKT network	#N/A	#N/A	#N/A	0.00737
Arachidonic Acid	Non-small cell lung cancer	#N/A	#N/A	#N/A	1.18e-08
Arachidonic Acid	Nuclear Events (kinase and transcription factor activation)	#N/A	#N/A	#N/A	0.000133
Arachidonic Acid	Nuclear Receptor transcription pathway	#N/A	#N/A	#N/A	1.54e-07
Arachidonic Acid	Nucleotide-binding domain, leucine rich repeat containing receptor (NLR) signaling pathways	#N/A	#N/A	#N/A	0.000134
Arachidonic Acid	Oncogenic MAPK signaling	#N/A	#N/A	#N/A	0.00197
Arachidonic Acid	Ovarian steroidogenesis	#N/A	#N/A	#N/A	5.54e-11
Arachidonic Acid	Oxidative Stress Induced Senescence	#N/A	#N/A	#N/A	0.00317
Arachidonic Acid	p53 signaling pathway	#N/A	#N/A	#N/A	6.01e-08
Arachidonic Acid	Paradoxical activation of RAF signaling by kinase inactive BRAF	#N/A	#N/A	#N/A	3.69e-05
Arachidonic Acid	Pentose and glucuronate interconversions	#N/A	#N/A	#N/A	1.55e-05
Arachidonic Acid	Phase 1 - Functionalization of compounds	#N/A	#N/A	#N/A	5.3e-30
Arachidonic Acid	Phase II conjugation	#N/A	#N/A	#N/A	6.26e-05
Arachidonic Acid	PI3K/AKT activation	#N/A	#N/A	#N/A	2e-09
Arachidonic Acid	PI3K/AKT Signaling in Cancer	#N/A	#N/A	#N/A	1.6e-05
Arachidonic Acid	PI5P, PP2A and IER3 Regulate PI3K/AKT Signaling	#N/A	#N/A	#N/A	0.0047
Arachidonic Acid	PIP3 activates AKT signaling	#N/A	#N/A	#N/A	1.5e-09
Arachidonic Acid	Platinum drug resistance	#N/A	#N/A	#N/A	5.36e-23
Arachidonic Acid	Porphyrin and chlorophyll metabolism	#N/A	#N/A	#N/A	1.43e-06
Arachidonic Acid	PPARA activates gene expression	#N/A	#N/A	#N/A	6.67e-14
Arachidonic Acid	PPAR signaling pathway	#N/A	#N/A	#N/A	2.63e-09
Arachidonic Acid	Progesterone-mediated oocyte maturation	#N/A	#N/A	#N/A	2.67e-05
Arachidonic Acid	Prolactin signaling pathway	#N/A	#N/A	#N/A	5.01e-11
Arachidonic Acid	Prostate cancer	#N/A	#N/A	#N/A	1.16e-14
Arachidonic Acid	Recycling of bile acids and salts	#N/A	#N/A	#N/A	0.000984
Arachidonic Acid	Regulated Necrosis	#N/A	#N/A	#N/A	0.000984
Arachidonic Acid	Regulation by c-FLIP	#N/A	#N/A	#N/A	0.000182
Arachidonic Acid	Regulation of cholesterol biosynthesis by SREBP (SREBF)	#N/A	#N/A	#N/A	2.91e-07
Arachidonic Acid	Regulation of lipid metabolism by Peroxisome proliferator-activated receptor alpha (PPARalpha)	#N/A	#N/A	#N/A	9.64e-14
Arachidonic Acid	Regulation of necroptotic cell death	#N/A	#N/A	#N/A	0.000546
Arachidonic Acid	Retinoid metabolism and transport	#N/A	#N/A	#N/A	0.00252
Arachidonic Acid	Retinol metabolism	#N/A	#N/A	#N/A	1.43e-16
Arachidonic Acid	RIPK1-mediated regulated necrosis	#N/A	#N/A	#N/A	0.000984
Arachidonic Acid	Role of LAT2/NTAL/LAB on calcium mobilization	#N/A	#N/A	#N/A	4.5e-09
Arachidonic Acid	Signaling by BRAF and RAF fusions	#N/A	#N/A	#N/A	0.000575
Arachidonic Acid	Signaling by high-kinase activity BRAF mutants	#N/A	#N/A	#N/A	1.87e-05
Arachidonic Acid	Signaling by moderate kinase activity BRAF mutants	#N/A	#N/A	#N/A	3.69e-05
Arachidonic Acid	Signaling by RAS mutants	#N/A	#N/A	#N/A	0.000172
Arachidonic Acid	Signaling by the B Cell Receptor (BCR)	#N/A	#N/A	#N/A	2.26e-06
Arachidonic Acid	Signaling pathways regulating pluripotency of stem cells	#N/A	#N/A	#N/A	3.24e-05
Arachidonic Acid	Signal transduction by L1	#N/A	#N/A	#N/A	6.61e-07
Arachidonic Acid	Small cell lung cancer	#N/A	#N/A	#N/A	4.05e-10
Arachidonic Acid	Steroid biosynthesis	#N/A	#N/A	#N/A	0.00258
Arachidonic Acid	Steroid hormone biosynthesis	#N/A	#N/A	#N/A	5.55e-12
Arachidonic Acid	Synthesis of 12-eicosatetraenoic acid derivatives	#N/A	#N/A	#N/A	1.62e-08
Arachidonic Acid	Synthesis of 15-eicosatetraenoic acid derivatives	#N/A	#N/A	#N/A	8.43e-06
Arachidonic Acid	Synthesis of (16-20)-hydroxyeicosatetraenoic acids (HETE)	#N/A	#N/A	#N/A	2.6e-15
Arachidonic Acid	Synthesis of 5-eicosatetraenoic acids	#N/A	#N/A	#N/A	7e-05
Arachidonic Acid	Synthesis of epoxy (EET) and dihydroxyeicosatrienoic acids (DHET)	#N/A	#N/A	#N/A	2.9e-16
Arachidonic Acid	Synthesis of Leukotrienes (LT) and Eoxins (EX)	#N/A	#N/A	#N/A	8.5e-05
Arachidonic Acid	Thyroid cancer	#N/A	#N/A	#N/A	5.6e-06
Arachidonic Acid	Toll Like Receptor 10 (TLR10) Cascade	#N/A	#N/A	#N/A	1.29e-08
Arachidonic Acid	Toll Like Receptor 5 (TLR5) Cascade	#N/A	#N/A	#N/A	1.29e-08
Arachidonic Acid	TP53 Regulates Metabolic Genes	#N/A	#N/A	#N/A	0.00411
Arachidonic Acid	TP53 Regulates Transcription of Cell Death Genes	#N/A	#N/A	#N/A	0.00283
Arachidonic Acid	TP53 Regulates Transcription of Genes Involved in Cytochrome C Release	#N/A	#N/A	#N/A	0.00318
Arachidonic Acid	Transcriptional activation of mitochondrial biogenesis	#N/A	#N/A	#N/A	0.00283
Arachidonic Acid	Transcriptional Regulation by TP53	#N/A	#N/A	#N/A	5.59e-07
Arachidonic Acid	TRP channels	#N/A	#N/A	#N/A	0.00661
Arachidonic Acid	TWIK related potassium channel (TREK)	#N/A	#N/A	#N/A	0.000118
Arachidonic Acid	Viral carcinogenesis	#N/A	#N/A	#N/A	2.69e-08
Arachidonic Acid	Xenobiotics	#N/A	#N/A	#N/A	1.25e-16
Bilirubin	Amoebiasis	Amoebiasis	#N/A	Amoebiasis	1.25e-14
Bilirubin	Arachidonic acid metabolism	Arachidonic acid metabolism	#N/A	#N/A	5.49e-05
Bilirubin	Cytokine-cytokine receptor interaction	Cytokine-cytokine receptor interaction	#N/A	Cytokine-cytokine receptor interaction	3.13e-15
Bilirubin	Focal adhesion	Focal adhesion	Focal adhesion	#N/A	9.67e-08
Bilirubin	HTLV-I infection	HTLV-I infection	#N/A	#N/A	5.37e-09
Bilirubin	Inflammatory bowel disease (IBD)	Inflammatory bowel disease (IBD)	#N/A	Inflammatory bowel disease (IBD)	5.86e-08
Bilirubin	Leishmaniasis	Leishmaniasis	#N/A	Leishmaniasis	1.36e-07
Bilirubin	Malaria	Malaria	#N/A	Malaria	8.11e-11
Bilirubin	NF-kappa B signaling pathway	NF-kappa B signaling pathway	#N/A	NF-kappa B signaling pathway	3.69e-08
Bilirubin	Osteoclast differentiation	Osteoclast differentiation	#N/A	Osteoclast differentiation	6.42e-07
Bilirubin	Pathways in cancer	Pathways in cancer	#N/A	#N/A	8.49e-15
Bilirubin	PI3K-Akt signaling pathway	PI3K-Akt signaling pathway	#N/A	PI3K-Akt signaling pathway	9.44e-10
Bilirubin	Proteoglycans in cancer	Proteoglycans in cancer	#N/A	Proteoglycans in cancer	3.41e-05
Bilirubin	Rheumatoid arthritis	Rheumatoid arthritis	#N/A	Rheumatoid arthritis	7.65e-07
Bilirubin	T cell receptor signaling pathway	T cell receptor signaling pathway	#N/A	T cell receptor signaling pathway	8.48e-08
Bilirubin	Th17 cell differentiation	Th17 cell differentiation	#N/A	Th17 cell differentiation	3.35e-06
Bilirubin	Toxoplasmosis	Toxoplasmosis	#N/A	Toxoplasmosis	1.97e-10
Bilirubin	Tuberculosis	Tuberculosis	#N/A	Tuberculosis	5.21e-11
Bilirubin	Aldosterone-regulated sodium reabsorption	#N/A	Aldosterone-regulated sodium reabsorption	#N/A	0.007
Bilirubin	Alzheimer's disease	#N/A	Alzheimer's disease	Alzheimer's disease	1.89e-08
Bilirubin	Apelin signaling pathway	#N/A	Apelin signaling pathway	#N/A	0.00756
Bilirubin	Bile secretion	#N/A	Bile secretion	#N/A	4.64e-06
Bilirubin	Endocrine resistance	#N/A	Endocrine resistance	#N/A	0.000863
Bilirubin	Glioma	#N/A	Glioma	#N/A	5.15e-08
Bilirubin	HIF-1 signaling pathway	#N/A	HIF-1 signaling pathway	HIF-1 signaling pathway	1.03e-17
Bilirubin	MAPK signaling pathway	#N/A	MAPK signaling pathway	MAPK signaling pathway	8.65e-08
Bilirubin	Phospholipase D signaling pathway	#N/A	Phospholipase D signaling pathway	#N/A	0.000653
Bilirubin	Rap1 signaling pathway	#N/A	Rap1 signaling pathway	Rap1 signaling pathway	0.000627
Bilirubin	Ras signaling pathway	#N/A	Ras signaling pathway	Ras signaling pathway	3.93e-07
Bilirubin	Renal cell carcinoma	#N/A	Renal cell carcinoma	#N/A	5.86e-08
Bilirubin	Thyroid hormone signaling pathway	#N/A	Thyroid hormone signaling pathway	#N/A	0.000143
Bilirubin	African trypanosomiasis	#N/A	#N/A	African trypanosomiasis	1.59e-06
Bilirubin	AGE-RAGE signaling pathway in diabetic complications	#N/A	#N/A	AGE-RAGE signaling pathway in diabetic complications	4.23e-16
Bilirubin	Antifolate resistance	#N/A	#N/A	Antifolate resistance	8.75e-07
Bilirubin	Apoptosis	#N/A	#N/A	Apoptosis	5.24e-14
Bilirubin	Chagas disease (American trypanosomiasis)	#N/A	#N/A	Chagas disease (American trypanosomiasis)	3.29e-14
Bilirubin	Cytokine Signaling in Immune system	#N/A	#N/A	Cytokine Signaling in Immune system	2.22e-21
Bilirubin	Cytosolic DNA-sensing pathway	#N/A	#N/A	Cytosolic DNA-sensing pathway	0.00231
Bilirubin	EGFR tyrosine kinase inhibitor resistance	#N/A	#N/A	EGFR tyrosine kinase inhibitor resistance	1.68e-10
Bilirubin	Fluid shear stress and atherosclerosis	#N/A	#N/A	Fluid shear stress and atherosclerosis	4.91e-22
Bilirubin	FoxO signaling pathway	#N/A	#N/A	FoxO signaling pathway	3.12e-08
Bilirubin	Hemostasis	#N/A	#N/A	Hemostasis	7.78e-08
Bilirubin	Hepatitis B	#N/A	#N/A	Hepatitis B	2.9e-09
Bilirubin	Herpes simplex infection	#N/A	#N/A	Herpes simplex infection	1.53e-05
Bilirubin	IL-17 signaling pathway	#N/A	#N/A	IL-17 signaling pathway	1.68e-16
Bilirubin	Influenza A	#N/A	#N/A	Influenza A	1.31e-15
Bilirubin	Innate Immune System	#N/A	#N/A	Innate Immune System	1.04e-07
Bilirubin	Insulin resistance	#N/A	#N/A	Insulin resistance	0.00173
Bilirubin	Interleukin-1 processing	#N/A	#N/A	Interleukin-1 processing	0.00119
Bilirubin	Interleukin-10 signaling	#N/A	#N/A	Interleukin-10 signaling	1.05e-12
Bilirubin	Interleukin-4 and 13 signaling	#N/A	#N/A	Interleukin-4 and 13 signaling	6.93e-17
Bilirubin	Jak-STAT signaling pathway	#N/A	#N/A	Jak-STAT signaling pathway	6.95e-09
Bilirubin	Legionellosis	#N/A	#N/A	Legionellosis	1.46e-08
Bilirubin	Measles	#N/A	#N/A	Measles	3.37e-08
Bilirubin	Natural killer cell mediated cytotoxicity	#N/A	#N/A	Natural killer cell mediated cytotoxicity	0.000346
Bilirubin	NOD-like receptor signaling pathway	#N/A	#N/A	NOD-like receptor signaling pathway	3.8e-07
Bilirubin	Non-alcoholic fatty liver disease (NAFLD)	#N/A	#N/A	Non-alcoholic fatty liver disease (NAFLD)	4.39e-15
Bilirubin	Pertussis	#N/A	#N/A	Pertussis	1.12e-10
Bilirubin	Prion diseases	#N/A	#N/A	Prion diseases	0.000115
Bilirubin	Salmonella infection	#N/A	#N/A	Salmonella infection	8.97e-12
Bilirubin	Signaling by Interleukins	#N/A	#N/A	Signaling by Interleukins	3.87e-22
Bilirubin	Systemic lupus erythematosus	#N/A	#N/A	Systemic lupus erythematosus	0.000346
Bilirubin	TNF signaling pathway	#N/A	#N/A	TNF signaling pathway	1.52e-15
Bilirubin	Toll-like receptor signaling pathway	#N/A	#N/A	Toll-like receptor signaling pathway	7.76e-11
Bilirubin	Transcriptional misregulation in cancer	#N/A	#N/A	Transcriptional misregulation in cancer	1.38e-09
Bilirubin	Sphingolipid signaling pathway	#N/A	#N/A	#N/A	2.89e-07
Bilirubin	mTOR signaling pathway	#N/A	#N/A	#N/A	2.59e-06
Bilirubin	Fc epsilon RI signaling pathway	#N/A	#N/A	#N/A	0.000107
Bilirubin	Hepatitis C	#N/A	#N/A	#N/A	1.02e-09
Bilirubin	Epstein-Barr virus infection	#N/A	#N/A	#N/A	0.00552
Bilirubin	MicroRNAs in cancer	#N/A	#N/A	#N/A	8.33e-05
Bilirubin	Pancreatic cancer	#N/A	#N/A	#N/A	2.21e-06
Bilirubin	IRS-mediated signalling	#N/A	#N/A	#N/A	7.12e-05
Bilirubin	RAF-independent MAPK1/3 activation	#N/A	#N/A	#N/A	0.000974
Bilirubin	SOS-mediated signalling	#N/A	#N/A	#N/A	0.00198
Bilirubin	Platelet degranulation	#N/A	#N/A	#N/A	0.000346
Bilirubin	Developmental Biology	#N/A	#N/A	#N/A	0.000168
Bilirubin	Adaptive Immune System	#N/A	#N/A	#N/A	0.00468
Bilirubin	Signaling by SCF-KIT	#N/A	#N/A	#N/A	2.39e-05
Bilirubin	Signal Transduction	#N/A	#N/A	#N/A	1.11e-11
Bilirubin	Signalling by NGF	#N/A	#N/A	#N/A	1.06e-05
Bilirubin	Signalling to RAS	#N/A	#N/A	#N/A	0.00275
Bilirubin	Immune System	#N/A	#N/A	#N/A	7.46e-19
Bilirubin	Prolonged ERK activation events	#N/A	#N/A	#N/A	0.00244
Bilirubin	Frs2-mediated activation	#N/A	#N/A	#N/A	0.0023
Bilirubin	ARMS-mediated activation	#N/A	#N/A	#N/A	0.00224
Bilirubin	Signaling by EGFR	#N/A	#N/A	#N/A	5.22e-05
Bilirubin	GRB2 events in EGFR signaling	#N/A	#N/A	#N/A	0.00198
Bilirubin	SHC1 events in EGFR signaling	#N/A	#N/A	#N/A	0.00198
Bilirubin	Downstream signal transduction	#N/A	#N/A	#N/A	3.72e-05
Bilirubin	Signaling by PDGF	#N/A	#N/A	#N/A	7.23e-05
Bilirubin	NGF signalling via TRKA from the plasma membrane	#N/A	#N/A	#N/A	9.66e-05
Bilirubin	Signalling to ERKs	#N/A	#N/A	#N/A	0.00335
Bilirubin	Signalling to p38 via RIT and RIN	#N/A	#N/A	#N/A	0.00224
Bilirubin	Signaling by VEGF	#N/A	#N/A	#N/A	2.46e-05
Bilirubin	DAP12 interactions	#N/A	#N/A	#N/A	6.32e-05
Bilirubin	Cellular responses to stress	#N/A	#N/A	#N/A	4.91e-08
Bilirubin	Signaling by Type 1 Insulin-like Growth Factor 1 Receptor (IGF1R)	#N/A	#N/A	#N/A	8.33e-05
Bilirubin	DAP12 signaling	#N/A	#N/A	#N/A	4.17e-05
Bilirubin	IGF1R signaling cascade	#N/A	#N/A	#N/A	8.07e-05
Bilirubin	IRS-related events triggered by IGF1R	#N/A	#N/A	#N/A	8.07e-05
Bilirubin	Fc epsilon receptor (FCERI) signaling	#N/A	#N/A	#N/A	7.42e-06
Bilirubin	Senescence-Associated Secretory Phenotype (SASP)	#N/A	#N/A	#N/A	4.18e-06
Bilirubin	Cellular Senescence	#N/A	#N/A	#N/A	2.52e-05
Bilirubin	Signaling by Leptin	#N/A	#N/A	#N/A	0.00252
Bilirubin	FCERI mediated MAPK activation	#N/A	#N/A	#N/A	0.00417
Bilirubin	Signaling by GPCR	#N/A	#N/A	#N/A	0.00341
Bilirubin	NCAM signaling for neurite out-growth	#N/A	#N/A	#N/A	0.00477
Bilirubin	VEGFA-VEGFR2 Pathway	#N/A	#N/A	#N/A	0.000207
Bilirubin	Interleukin-2 signaling	#N/A	#N/A	#N/A	0.000297
Bilirubin	Interleukin-3, 5 and GM-CSF signaling	#N/A	#N/A	#N/A	0.000394
Bilirubin	VEGFR2 mediated cell proliferation	#N/A	#N/A	#N/A	0.00291
Bilirubin	RAF/MAP kinase cascade	#N/A	#N/A	#N/A	0.00198
Bilirubin	MAPK family signaling cascades	#N/A	#N/A	#N/A	6.27e-05
Bilirubin	MAPK1/MAPK3 signaling	#N/A	#N/A	#N/A	0.000207
Bilirubin	Insulin receptor signalling cascade	#N/A	#N/A	#N/A	7.83e-05
Bilirubin	Signaling by Insulin receptor	#N/A	#N/A	#N/A	0.000165
Bilirubin	Platelet activation, signaling and aggregation	#N/A	#N/A	#N/A	2.75e-07
Bilirubin	Response to elevated platelet cytosolic Ca2+	#N/A	#N/A	#N/A	0.000445
Bilirubin	Gastrin-CREB signalling pathway via PKC and MAPK	#N/A	#N/A	#N/A	4.23e-05
Bilirubin	RET signaling	#N/A	#N/A	#N/A	0.000382
Bilirubin	Interleukin receptor SHC signaling	#N/A	#N/A	#N/A	0.000237
Bilirubin	Acute myeloid leukemia	#N/A	#N/A	#N/A	3.22e-05
Bilirubin	Ascorbate and aldarate metabolism	#N/A	#N/A	#N/A	0.00191
Bilirubin	ATF4 activates genes	#N/A	#N/A	#N/A	2.93e-05
Bilirubin	ATF6 (ATF6-alpha) activates chaperone genes	#N/A	#N/A	#N/A	3.75e-05
Bilirubin	ATF6 (ATF6-alpha) activates chaperones	#N/A	#N/A	#N/A	8.07e-05
Bilirubin	Autophagy - animal	#N/A	#N/A	#N/A	7.9e-10
Bilirubin	B cell receptor signaling pathway	#N/A	#N/A	#N/A	0.0039
Bilirubin	Bile acid and bile salt metabolism	#N/A	#N/A	#N/A	0.000334
Bilirubin	Biological oxidations	#N/A	#N/A	#N/A	7.97e-23
Bilirubin	Breast cancer	#N/A	#N/A	#N/A	0.000623
Bilirubin	Central carbon metabolism in cancer	#N/A	#N/A	#N/A	5.86e-08
Bilirubin	Chemical carcinogenesis	#N/A	#N/A	#N/A	5.61e-23
Bilirubin	Chemokine signaling pathway	#N/A	#N/A	#N/A	1.33e-05
Bilirubin	Choline metabolism in cancer	#N/A	#N/A	#N/A	1.8e-06
Bilirubin	Chronic myeloid leukemia	#N/A	#N/A	#N/A	4.64e-06
Bilirubin	Colorectal cancer	#N/A	#N/A	#N/A	1.39e-06
Bilirubin	CYP2E1 reactions	#N/A	#N/A	#N/A	0.00558
Bilirubin	Cytochrome bc1 complex	#N/A	#N/A	#N/A	0.00558
Bilirubin	Cytochrome P450 - arranged by substrate type	#N/A	#N/A	#N/A	1.84e-09
Bilirubin	Downstream signaling events of B Cell Receptor (BCR)	#N/A	#N/A	#N/A	2.63e-05
Bilirubin	Drug metabolism - cytochrome P450	#N/A	#N/A	#N/A	2.14e-24
Bilirubin	Drug metabolism - other enzymes	#N/A	#N/A	#N/A	1.07e-05
Bilirubin	Endometrial cancer	#N/A	#N/A	#N/A	3.7e-07
Bilirubin	Extracellular matrix organization	#N/A	#N/A	#N/A	0.00813
Bilirubin	GAB1 signalosome	#N/A	#N/A	#N/A	1.38e-05
Bilirubin	Glucuronate pathway (uronate pathway)	#N/A	#N/A	#N/A	0.00191
Bilirubin	Glucuronidation	#N/A	#N/A	#N/A	0.00117
Bilirubin	Glutathione conjugation	#N/A	#N/A	#N/A	8.62e-12
Bilirubin	Glutathione metabolism	#N/A	#N/A	#N/A	2.07e-10
Bilirubin	Heme degradation	#N/A	#N/A	#N/A	1.73e-06
Bilirubin	Melanoma	#N/A	#N/A	#N/A	2.11e-09
Bilirubin	Metabolic pathways	#N/A	#N/A	#N/A	3.67e-12
Bilirubin	Metabolism	#N/A	#N/A	#N/A	3.35e-30
Bilirubin	Metabolism of lipids and lipoproteins	#N/A	#N/A	#N/A	7.19e-10
Bilirubin	Metabolism of porphyrins	#N/A	#N/A	#N/A	1.53e-08
Bilirubin	Metabolism of proteins	#N/A	#N/A	#N/A	4.97e-08
Bilirubin	Metabolism of xenobiotics by cytochrome P450	#N/A	#N/A	#N/A	5.96e-26
Bilirubin	Negative regulation of the PI3K/AKT network	#N/A	#N/A	#N/A	1.19e-06
Bilirubin	Non-small cell lung cancer	#N/A	#N/A	#N/A	0.00153
Bilirubin	p53 signaling pathway	#N/A	#N/A	#N/A	9.6e-08
Bilirubin	Pentose and glucuronate interconversions	#N/A	#N/A	#N/A	0.00495
Bilirubin	Peptide ligand-binding receptors	#N/A	#N/A	#N/A	0.00368
Bilirubin	PERK regulates gene expression	#N/A	#N/A	#N/A	7.52e-11
Bilirubin	Peroxisome	#N/A	#N/A	#N/A	0.00903
Bilirubin	Phase 1 - Functionalization of compounds	#N/A	#N/A	#N/A	1.42e-07
Bilirubin	Phase II conjugation	#N/A	#N/A	#N/A	1.32e-15
Bilirubin	PI3K/AKT activation	#N/A	#N/A	#N/A	1.38e-05
Bilirubin	PI5P, PP2A and IER3 Regulate PI3K/AKT Signaling	#N/A	#N/A	#N/A	1.95e-05
Bilirubin	PIP3 activates AKT signaling	#N/A	#N/A	#N/A	1.15e-05
Bilirubin	Platinum drug resistance	#N/A	#N/A	#N/A	4.44e-18
Bilirubin	Porphyrin and chlorophyll metabolism	#N/A	#N/A	#N/A	1.91e-13
Bilirubin	Prolactin signaling pathway	#N/A	#N/A	#N/A	0.00014
Bilirubin	Prostate cancer	#N/A	#N/A	#N/A	4.57e-10
Bilirubin	Protein processing in endoplasmic reticulum	#N/A	#N/A	#N/A	3.01e-07
Bilirubin	Retinol metabolism	#N/A	#N/A	#N/A	2.18e-11
Bilirubin	Role of LAT2/NTAL/LAB on calcium mobilization	#N/A	#N/A	#N/A	2.36e-05
Bilirubin	Signaling by the B Cell Receptor (BCR)	#N/A	#N/A	#N/A	0.000115
Bilirubin	Signaling pathways regulating pluripotency of stem cells	#N/A	#N/A	#N/A	0.00788
Bilirubin	Small cell lung cancer	#N/A	#N/A	#N/A	4.79e-07
Bilirubin	Steroid hormone biosynthesis	#N/A	#N/A	#N/A	2.27e-08
Bilirubin	Synthesis of (16-20)-hydroxyeicosatetraenoic acids (HETE)	#N/A	#N/A	#N/A	0.00285
Bilirubin	Synthesis of epoxy (EET) and dihydroxyeicosatrienoic acids (DHET)	#N/A	#N/A	#N/A	0.00191
Bilirubin	Unfolded Protein Response (UPR)	#N/A	#N/A	#N/A	8.11e-10
Bilirubin	Viral carcinogenesis	#N/A	#N/A	#N/A	3.13e-05
Bilirubin	Xenobiotics	#N/A	#N/A	#N/A	1.91e-09
Cholic Acid	Amoebiasis	Amoebiasis	#N/A	Amoebiasis	1.2e-05
Cholic Acid	Arachidonic acid metabolism	Arachidonic acid metabolism	#N/A	#N/A	0.000825
Cholic Acid	Focal adhesion	Focal adhesion	Focal adhesion	#N/A	3.7e-07
Cholic Acid	HTLV-I infection	HTLV-I infection	#N/A	#N/A	1.34e-12
Cholic Acid	Inflammatory bowel disease (IBD)	Inflammatory bowel disease (IBD)	#N/A	Inflammatory bowel disease (IBD)	0.00123
Cholic Acid	Leishmaniasis	Leishmaniasis	#N/A	Leishmaniasis	7.41e-10
Cholic Acid	Malaria	Malaria	#N/A	Malaria	1.51e-09
Cholic Acid	NF-kappa B signaling pathway	NF-kappa B signaling pathway	#N/A	NF-kappa B signaling pathway	2.03e-10
Cholic Acid	Osteoclast differentiation	Osteoclast differentiation	#N/A	Osteoclast differentiation	1.48e-10
Cholic Acid	Pathways in cancer	Pathways in cancer	#N/A	#N/A	7.08e-15
Cholic Acid	PI3K-Akt signaling pathway	PI3K-Akt signaling pathway	#N/A	PI3K-Akt signaling pathway	2.53e-08
Cholic Acid	Proteoglycans in cancer	Proteoglycans in cancer	#N/A	Proteoglycans in cancer	3.56e-11
Cholic Acid	Rheumatoid arthritis	Rheumatoid arthritis	#N/A	Rheumatoid arthritis	2.15e-07
Cholic Acid	T cell receptor signaling pathway	T cell receptor signaling pathway	#N/A	T cell receptor signaling pathway	0.000547
Cholic Acid	Th1 and Th2 cell differentiation	Th1 and Th2 cell differentiation	#N/A	#N/A	0.00689
Cholic Acid	Th17 cell differentiation	Th17 cell differentiation	#N/A	Th17 cell differentiation	7.64e-10
Cholic Acid	Toxoplasmosis	Toxoplasmosis	#N/A	Toxoplasmosis	1.58e-14
Cholic Acid	Tuberculosis	Tuberculosis	#N/A	Tuberculosis	2.01e-13
Cholic Acid	Amyotrophic lateral sclerosis (ALS)	#N/A	Amyotrophic lateral sclerosis (ALS)	#N/A	0.000362
Cholic Acid	Apelin signaling pathway	#N/A	Apelin signaling pathway	#N/A	0.00302
Cholic Acid	Bile secretion	#N/A	Bile secretion	#N/A	1.3e-38
Cholic Acid	cAMP signaling pathway	#N/A	cAMP signaling pathway	#N/A	0.0018
Cholic Acid	Cholinergic synapse	#N/A	Cholinergic synapse	#N/A	0.000896
Cholic Acid	Endocrine resistance	#N/A	Endocrine resistance	#N/A	2.26e-10
Cholic Acid	ErbB signaling pathway	#N/A	ErbB signaling pathway	#N/A	0.000187
Cholic Acid	Glioma	#N/A	Glioma	#N/A	0.00114
Cholic Acid	HIF-1 signaling pathway	#N/A	HIF-1 signaling pathway	HIF-1 signaling pathway	1.9e-13
Cholic Acid	MAPK signaling pathway	#N/A	MAPK signaling pathway	MAPK signaling pathway	2.44e-07
Cholic Acid	Neurotrophin signaling pathway	#N/A	Neurotrophin signaling pathway	#N/A	2.22e-06
Cholic Acid	Oxytocin signaling pathway	#N/A	Oxytocin signaling pathway	#N/A	0.000306
Cholic Acid	Platelet activation	#N/A	Platelet activation	#N/A	0.00155
Cholic Acid	Rap1 signaling pathway	#N/A	Rap1 signaling pathway	Rap1 signaling pathway	0.00266
Cholic Acid	Ras signaling pathway	#N/A	Ras signaling pathway	Ras signaling pathway	0.000336
Cholic Acid	Renal cell carcinoma	#N/A	Renal cell carcinoma	#N/A	1.63e-08
Cholic Acid	Thyroid hormone signaling pathway	#N/A	Thyroid hormone signaling pathway	#N/A	4.81e-05
Cholic Acid	VEGF signaling pathway	#N/A	VEGF signaling pathway	#N/A	1.91e-05
Cholic Acid	Activated TLR4 signalling	#N/A	#N/A	Activated TLR4 signalling	0.00105
Cholic Acid	African trypanosomiasis	#N/A	#N/A	African trypanosomiasis	0.00263
Cholic Acid	AGE-RAGE signaling pathway in diabetic complications	#N/A	#N/A	AGE-RAGE signaling pathway in diabetic complications	1.07e-22
Cholic Acid	Antifolate resistance	#N/A	#N/A	Antifolate resistance	3.33e-09
Cholic Acid	Apoptosis	#N/A	#N/A	Apoptosis	9.97e-09
Cholic Acid	Chagas disease (American trypanosomiasis)	#N/A	#N/A	Chagas disease (American trypanosomiasis)	2.15e-13
Cholic Acid	Cytokine Signaling in Immune system	#N/A	#N/A	Cytokine Signaling in Immune system	3.72e-15
Cholic Acid	EGFR tyrosine kinase inhibitor resistance	#N/A	#N/A	EGFR tyrosine kinase inhibitor resistance	8.14e-08
Cholic Acid	Fluid shear stress and atherosclerosis	#N/A	#N/A	Fluid shear stress and atherosclerosis	9.29e-33
Cholic Acid	FoxO signaling pathway	#N/A	#N/A	FoxO signaling pathway	1.91e-07
Cholic Acid	Hemostasis	#N/A	#N/A	Hemostasis	0.00265
Cholic Acid	Hepatitis B	#N/A	#N/A	Hepatitis B	4.68e-18
Cholic Acid	Herpes simplex infection	#N/A	#N/A	Herpes simplex infection	7.04e-05
Cholic Acid	IL-17 signaling pathway	#N/A	#N/A	IL-17 signaling pathway	1.12e-15
Cholic Acid	Influenza A	#N/A	#N/A	Influenza A	1.36e-10
Cholic Acid	Innate Immune System	#N/A	#N/A	Innate Immune System	1.18e-06
Cholic Acid	Insulin resistance	#N/A	#N/A	Insulin resistance	1.82e-11
Cholic Acid	Interleukin-10 signaling	#N/A	#N/A	Interleukin-10 signaling	6.09e-06
Cholic Acid	Interleukin-4 and 13 signaling	#N/A	#N/A	Interleukin-4 and 13 signaling	3.38e-16
Cholic Acid	Legionellosis	#N/A	#N/A	Legionellosis	1.24e-05
Cholic Acid	Measles	#N/A	#N/A	Measles	0.000123
Cholic Acid	MyD88 dependent cascade initiated on endosome	#N/A	#N/A	MyD88 dependent cascade initiated on endosome	0.000299
Cholic Acid	MyD88:Mal cascade initiated on plasma membrane	#N/A	#N/A	MyD88:Mal cascade initiated on plasma membrane	0.000339
Cholic Acid	MyD88-independent TLR3/TLR4 cascade	#N/A	#N/A	MyD88-independent TLR3/TLR4 cascade	0.000433
Cholic Acid	NOD-like receptor signaling pathway	#N/A	#N/A	NOD-like receptor signaling pathway	1.1e-10
Cholic Acid	Non-alcoholic fatty liver disease (NAFLD)	#N/A	#N/A	Non-alcoholic fatty liver disease (NAFLD)	7.31e-10
Cholic Acid	Pertussis	#N/A	#N/A	Pertussis	5.93e-08
Cholic Acid	Prion diseases	#N/A	#N/A	Prion diseases	5.2e-05
Cholic Acid	Salmonella infection	#N/A	#N/A	Salmonella infection	0.000187
Cholic Acid	Signaling by Interleukins	#N/A	#N/A	Signaling by Interleukins	8.63e-19
Cholic Acid	TNF signaling pathway	#N/A	#N/A	TNF signaling pathway	2.51e-18
Cholic Acid	Toll Like Receptor 2 (TLR2) Cascade	#N/A	#N/A	Toll Like Receptor 2 (TLR2) Cascade	0.000339
Cholic Acid	Toll Like Receptor 3 (TLR3) Cascade	#N/A	#N/A	Toll Like Receptor 3 (TLR3) Cascade	0.000433
Cholic Acid	Toll Like Receptor 4 (TLR4) Cascade	#N/A	#N/A	Toll Like Receptor 4 (TLR4) Cascade	0.00178
Cholic Acid	Toll Like Receptor 7/8 (TLR7/8) Cascade	#N/A	#N/A	Toll Like Receptor 7/8 (TLR7/8) Cascade	0.000299
Cholic Acid	Toll Like Receptor 9 (TLR9) Cascade	#N/A	#N/A	Toll Like Receptor 9 (TLR9) Cascade	0.000384
Cholic Acid	Toll Like Receptor TLR1:TLR2 Cascade	#N/A	#N/A	Toll Like Receptor TLR1:TLR2 Cascade	0.000339
Cholic Acid	Toll Like Receptor TLR6:TLR2 Cascade	#N/A	#N/A	Toll Like Receptor TLR6:TLR2 Cascade	0.000339
Cholic Acid	Toll-like receptor signaling pathway	#N/A	#N/A	Toll-like receptor signaling pathway	5.72e-10
Cholic Acid	Toll-Like Receptors Cascades	#N/A	#N/A	Toll-Like Receptors Cascades	0.00032
Cholic Acid	TRAF6 mediated induction of NFkB and MAP kinases upon TLR7/8 or 9 activation	#N/A	#N/A	TRAF6 mediated induction of NFkB and MAP kinases upon TLR7/8 or 9 activation	0.000262
Cholic Acid	TRIF-mediated TLR3/TLR4 signaling	#N/A	#N/A	TRIF-mediated TLR3/TLR4 signaling	0.000433
Cholic Acid	Toll-like receptor signaling	#N/A	#N/A	#N/A	0.00944
Cholic Acid	Sphingolipid signaling pathway	#N/A	#N/A	#N/A	6.96e-08
Cholic Acid	Fc epsilon RI signaling pathway	#N/A	#N/A	#N/A	0.00144
Cholic Acid	Adipocytokine signaling pathway	#N/A	#N/A	#N/A	2.67e-08
Cholic Acid	Type II diabetes mellitus	#N/A	#N/A	#N/A	0.00901
Cholic Acid	Hepatitis C	#N/A	#N/A	#N/A	4.71e-12
Cholic Acid	Epstein-Barr virus infection	#N/A	#N/A	#N/A	0.000128
Cholic Acid	MicroRNAs in cancer	#N/A	#N/A	#N/A	1.3e-06
Cholic Acid	Pancreatic cancer	#N/A	#N/A	#N/A	1.43e-08
Cholic Acid	Bladder cancer	#N/A	#N/A	#N/A	1.99e-06
Cholic Acid	Platelet degranulation	#N/A	#N/A	#N/A	0.00234
Cholic Acid	Developmental Biology	#N/A	#N/A	#N/A	9.77e-05
Cholic Acid	Adaptive Immune System	#N/A	#N/A	#N/A	0.00475
Cholic Acid	Signaling by SCF-KIT	#N/A	#N/A	#N/A	0.00632
Cholic Acid	Signal Transduction	#N/A	#N/A	#N/A	1.24e-06
Cholic Acid	Disease	#N/A	#N/A	#N/A	0.00136
Cholic Acid	Signalling by NGF	#N/A	#N/A	#N/A	1.6e-05
Cholic Acid	Immune System	#N/A	#N/A	#N/A	1.76e-13
Cholic Acid	Generic Transcription Pathway	#N/A	#N/A	#N/A	7.19e-07
Cholic Acid	Cellular responses to stress	#N/A	#N/A	#N/A	7.76e-07
Cholic Acid	Fc epsilon receptor (FCERI) signaling	#N/A	#N/A	#N/A	0.000163
Cholic Acid	Transcriptional regulation of white adipocyte differentiation	#N/A	#N/A	#N/A	7.01e-06
Cholic Acid	Gene Expression	#N/A	#N/A	#N/A	0.00582
Cholic Acid	Platelet activation, signaling and aggregation	#N/A	#N/A	#N/A	7.05e-07
Cholic Acid	Response to elevated platelet cytosolic Ca2+	#N/A	#N/A	#N/A	0.0029
Cholic Acid	ABC-family proteins mediated transport	#N/A	#N/A	#N/A	2.87e-08
Cholic Acid	ABC transporters	#N/A	#N/A	#N/A	5.26e-16
Cholic Acid	ABC transporters in lipid homeostasis	#N/A	#N/A	#N/A	0.00018
Cholic Acid	Activation of the AP-1 family of transcription factors	#N/A	#N/A	#N/A	0.00252
Cholic Acid	Acute myeloid leukemia	#N/A	#N/A	#N/A	1.24e-05
Cholic Acid	AMPK signaling pathway	#N/A	#N/A	#N/A	0.00134
Cholic Acid	Apoptosis - multiple species	#N/A	#N/A	#N/A	0.00233
Cholic Acid	Autophagy - animal	#N/A	#N/A	#N/A	0.00196
Cholic Acid	B cell receptor signaling pathway	#N/A	#N/A	#N/A	0.00179
Cholic Acid	Bile acid and bile salt metabolism	#N/A	#N/A	#N/A	5.09e-25
Cholic Acid	Bile acid biosynthesis, cholesterol => cholate/chenodeoxycholate	#N/A	#N/A	#N/A	1.34e-07
Cholic Acid	Biological oxidations	#N/A	#N/A	#N/A	4.23e-26
Cholic Acid	Breast cancer	#N/A	#N/A	#N/A	0.00387
Cholic Acid	Cell cycle	#N/A	#N/A	#N/A	0.00163
Cholic Acid	Central carbon metabolism in cancer	#N/A	#N/A	#N/A	3.46e-05
Cholic Acid	Chemical carcinogenesis	#N/A	#N/A	#N/A	2.57e-18
Cholic Acid	Chemokine signaling pathway	#N/A	#N/A	#N/A	6.2e-05
Cholic Acid	Choline metabolism in cancer	#N/A	#N/A	#N/A	0.00986
Cholic Acid	Chronic myeloid leukemia	#N/A	#N/A	#N/A	3.38e-08
Cholic Acid	Colorectal cancer	#N/A	#N/A	#N/A	1.33e-10
Cholic Acid	Cytochrome P450 - arranged by substrate type	#N/A	#N/A	#N/A	2.37e-08
Cholic Acid	Detoxification of Reactive Oxygen Species	#N/A	#N/A	#N/A	7.98e-05
Cholic Acid	Downstream signaling events of B Cell Receptor (BCR)	#N/A	#N/A	#N/A	6.56e-06
Cholic Acid	Drug metabolism - cytochrome P450	#N/A	#N/A	#N/A	1.52e-15
Cholic Acid	Endogenous sterols	#N/A	#N/A	#N/A	1.72e-07
Cholic Acid	Epithelial cell signaling in Helicobacter pylori infection	#N/A	#N/A	#N/A	1.12e-06
Cholic Acid	Fat digestion and absorption	#N/A	#N/A	#N/A	0.000118
Cholic Acid	Fatty acid, triacylglycerol, and ketone body metabolism	#N/A	#N/A	#N/A	2.15e-07
Cholic Acid	Ferroptosis	#N/A	#N/A	#N/A	0.00511
Cholic Acid	GAB1 signalosome	#N/A	#N/A	#N/A	9.48e-05
Cholic Acid	Glutathione conjugation	#N/A	#N/A	#N/A	1.63e-14
Cholic Acid	Glutathione metabolism	#N/A	#N/A	#N/A	6.14e-17
Cholic Acid	HDL-mediated lipid transport	#N/A	#N/A	#N/A	1.81e-08
Cholic Acid	Insulin signaling pathway	#N/A	#N/A	#N/A	0.00302
Cholic Acid	Intrinsic Pathway for Apoptosis	#N/A	#N/A	#N/A	0.00017
Cholic Acid	Lipid digestion, mobilization, and transport	#N/A	#N/A	#N/A	3.84e-16
Cholic Acid	Lipoprotein metabolism	#N/A	#N/A	#N/A	1.69e-11
Cholic Acid	Longevity regulating pathway	#N/A	#N/A	#N/A	0.00023
Cholic Acid	Melanoma	#N/A	#N/A	#N/A	1.25e-06
Cholic Acid	Metabolic pathways	#N/A	#N/A	#N/A	0.000168
Cholic Acid	Metabolism	#N/A	#N/A	#N/A	1.34e-49
Cholic Acid	Metabolism of lipids and lipoproteins	#N/A	#N/A	#N/A	4.1e-36
Cholic Acid	Metabolism of vitamins and cofactors	#N/A	#N/A	#N/A	2.21e-06
Cholic Acid	Metabolism of xenobiotics by cytochrome P450	#N/A	#N/A	#N/A	3.14e-15
Cholic Acid	Mitophagy - animal	#N/A	#N/A	#N/A	0.00123
Cholic Acid	MyD88 cascade initiated on plasma membrane	#N/A	#N/A	#N/A	0.00441
Cholic Acid	Negative regulation of FGFR4 signaling	#N/A	#N/A	#N/A	0.0018
Cholic Acid	Negative regulation of the PI3K/AKT network	#N/A	#N/A	#N/A	0.000318
Cholic Acid	NF-kB is activated and signals survival	#N/A	#N/A	#N/A	0.00757
Cholic Acid	Nuclear Receptor transcription pathway	#N/A	#N/A	#N/A	2.79e-11
Cholic Acid	p53 signaling pathway	#N/A	#N/A	#N/A	0.00166
Cholic Acid	p75 NTR receptor-mediated signalling	#N/A	#N/A	#N/A	0.00893
Cholic Acid	Phase 1 - Functionalization of compounds	#N/A	#N/A	#N/A	9.23e-10
Cholic Acid	Phase II conjugation	#N/A	#N/A	#N/A	7.57e-15
Cholic Acid	PI3K/AKT activation	#N/A	#N/A	#N/A	9.48e-05
Cholic Acid	PI5P, PP2A and IER3 Regulate PI3K/AKT Signaling	#N/A	#N/A	#N/A	0.000201
Cholic Acid	PIP3 activates AKT signaling	#N/A	#N/A	#N/A	8.05e-05
Cholic Acid	Platinum drug resistance	#N/A	#N/A	#N/A	3.66e-25
Cholic Acid	PPARA activates gene expression	#N/A	#N/A	#N/A	9.53e-11
Cholic Acid	PPAR signaling pathway	#N/A	#N/A	#N/A	7.41e-10
Cholic Acid	Primary bile acid biosynthesis	#N/A	#N/A	#N/A	5.81e-09
Cholic Acid	Prolactin signaling pathway	#N/A	#N/A	#N/A	1.38e-06
Cholic Acid	Prostate cancer	#N/A	#N/A	#N/A	1.79e-07
Cholic Acid	Recycling of bile acids and salts	#N/A	#N/A	#N/A	2.18e-19
Cholic Acid	Regulation of lipid metabolism by Peroxisome proliferator-activated receptor alpha (PPARalpha)	#N/A	#N/A	#N/A	1.24e-10
Cholic Acid	Retinoid metabolism and transport	#N/A	#N/A	#N/A	0.00753
Cholic Acid	Role of LAT2/NTAL/LAB on calcium mobilization	#N/A	#N/A	#N/A	0.000151
Cholic Acid	Shigellosis	#N/A	#N/A	#N/A	3.46e-05
Cholic Acid	Signaling by FGFR4	#N/A	#N/A	#N/A	0.00565
Cholic Acid	Signaling by the B Cell Receptor (BCR)	#N/A	#N/A	#N/A	2.91e-05
Cholic Acid	Small cell lung cancer	#N/A	#N/A	#N/A	0.000163
Cholic Acid	Steroid hormone biosynthesis	#N/A	#N/A	#N/A	0.000695
Cholic Acid	Synthesis of bile acids and bile salts	#N/A	#N/A	#N/A	6.32e-11
Cholic Acid	Synthesis of bile acids and bile salts via 24-hydroxycholesterol	#N/A	#N/A	#N/A	5.94e-05
Cholic Acid	Synthesis of bile acids and bile salts via 27-hydroxycholesterol	#N/A	#N/A	#N/A	2.36e-09
Cholic Acid	Synthesis of bile acids and bile salts via 7alpha-hydroxycholesterol	#N/A	#N/A	#N/A	2.62e-12
Cholic Acid	Toll Like Receptor 10 (TLR10) Cascade	#N/A	#N/A	#N/A	0.00441
Cholic Acid	Toll Like Receptor 5 (TLR5) Cascade	#N/A	#N/A	#N/A	0.00441
Cholic Acid	Transmembrane transport of small molecules	#N/A	#N/A	#N/A	1.34e-09
Cholic Acid	Transport of organic anions	#N/A	#N/A	#N/A	2.95e-05
Cholic Acid	Transport of vitamins, nucleosides, and related molecules	#N/A	#N/A	#N/A	0.00511
Cholic Acid	Viral carcinogenesis	#N/A	#N/A	#N/A	4.08e-07
Glycocholic Acid	Focal adhesion	Focal adhesion	Focal adhesion	#N/A	4.94e-09
Glycocholic Acid	Leishmaniasis	Leishmaniasis	#N/A	Leishmaniasis	0.00107
Glycocholic Acid	Osteoclast differentiation	Osteoclast differentiation	#N/A	Osteoclast differentiation	9.89e-13
Glycocholic Acid	Pathways in cancer	Pathways in cancer	#N/A	#N/A	1.96e-14
Glycocholic Acid	PI3K-Akt signaling pathway	PI3K-Akt signaling pathway	#N/A	PI3K-Akt signaling pathway	1.01e-07
Glycocholic Acid	Proteoglycans in cancer	Proteoglycans in cancer	#N/A	Proteoglycans in cancer	1.44e-07
Glycocholic Acid	T cell receptor signaling pathway	T cell receptor signaling pathway	#N/A	T cell receptor signaling pathway	7.04e-09
Glycocholic Acid	Th1 and Th2 cell differentiation	Th1 and Th2 cell differentiation	#N/A	#N/A	0.00362
Glycocholic Acid	Toxoplasmosis	Toxoplasmosis	#N/A	Toxoplasmosis	4.17e-10
Glycocholic Acid	Tuberculosis	Tuberculosis	#N/A	Tuberculosis	4.91e-11
Glycocholic Acid	Alzheimer's disease	#N/A	Alzheimer's disease	Alzheimer's disease	0.000295
Glycocholic Acid	Amyotrophic lateral sclerosis (ALS)	#N/A	Amyotrophic lateral sclerosis (ALS)	#N/A	0.000188
Glycocholic Acid	Apelin signaling pathway	#N/A	Apelin signaling pathway	#N/A	8.87e-11
Glycocholic Acid	Axon guidance	#N/A	Axon guidance	#N/A	0.00165
Glycocholic Acid	Bile secretion	#N/A	Bile secretion	#N/A	5.15e-22
Glycocholic Acid	cAMP signaling pathway	#N/A	cAMP signaling pathway	#N/A	5.97e-12
Glycocholic Acid	cGMP-PKG signaling pathway	#N/A	cGMP-PKG signaling pathway	#N/A	1.66e-08
Glycocholic Acid	Cholinergic synapse	#N/A	Cholinergic synapse	#N/A	0.00947
Glycocholic Acid	Endocrine resistance	#N/A	Endocrine resistance	#N/A	1.41e-07
Glycocholic Acid	ErbB signaling pathway	#N/A	ErbB signaling pathway	#N/A	2.54e-06
Glycocholic Acid	Estrogen signaling pathway	#N/A	Estrogen signaling pathway	#N/A	4.46e-09
Glycocholic Acid	Glioma	#N/A	Glioma	#N/A	0.000595
Glycocholic Acid	GnRH signaling pathway	#N/A	GnRH signaling pathway	#N/A	1.08e-07
Glycocholic Acid	HIF-1 signaling pathway	#N/A	HIF-1 signaling pathway	HIF-1 signaling pathway	5.88e-09
Glycocholic Acid	Long-term potentiation	#N/A	Long-term potentiation	#N/A	1.96e-05
Glycocholic Acid	MAPK signaling pathway	#N/A	MAPK signaling pathway	MAPK signaling pathway	2.38e-13
Glycocholic Acid	Neurotrophin signaling pathway	#N/A	Neurotrophin signaling pathway	#N/A	7.05e-10
Glycocholic Acid	Oxytocin signaling pathway	#N/A	Oxytocin signaling pathway	#N/A	2.36e-07
Glycocholic Acid	Phospholipase D signaling pathway	#N/A	Phospholipase D signaling pathway	#N/A	1.55e-07
Glycocholic Acid	Platelet activation	#N/A	Platelet activation	#N/A	3.1e-05
Glycocholic Acid	Rap1 signaling pathway	#N/A	Rap1 signaling pathway	Rap1 signaling pathway	3.53e-10
Glycocholic Acid	Ras signaling pathway	#N/A	Ras signaling pathway	Ras signaling pathway	3.49e-11
Glycocholic Acid	Regulation of actin cytoskeleton	#N/A	Regulation of actin cytoskeleton	#N/A	2.2e-07
Glycocholic Acid	Renal cell carcinoma	#N/A	Renal cell carcinoma	#N/A	6.23e-09
Glycocholic Acid	Thyroid hormone signaling pathway	#N/A	Thyroid hormone signaling pathway	#N/A	0.000525
Glycocholic Acid	Vascular smooth muscle contraction	#N/A	Vascular smooth muscle contraction	#N/A	9.83e-07
Glycocholic Acid	VEGF signaling pathway	#N/A	VEGF signaling pathway	#N/A	2.77e-09
Glycocholic Acid	Activated TLR4 signalling	#N/A	#N/A	Activated TLR4 signalling	1.92e-08
Glycocholic Acid	AGE-RAGE signaling pathway in diabetic complications	#N/A	#N/A	AGE-RAGE signaling pathway in diabetic complications	4.9e-09
Glycocholic Acid	Apoptosis	#N/A	#N/A	Apoptosis	1.34e-24
Glycocholic Acid	Apoptosis	#N/A	#N/A	Apoptosis	0.00516
Glycocholic Acid	Caspase activation via extrinsic apoptotic signalling pathway	#N/A	#N/A	Caspase activation via extrinsic apoptotic signalling pathway	8.28e-06
Glycocholic Acid	Chagas disease (American trypanosomiasis)	#N/A	#N/A	Chagas disease (American trypanosomiasis)	1.47e-10
Glycocholic Acid	Cytokine Signaling in Immune system	#N/A	#N/A	Cytokine Signaling in Immune system	1.41e-09
Glycocholic Acid	EGFR tyrosine kinase inhibitor resistance	#N/A	#N/A	EGFR tyrosine kinase inhibitor resistance	5.32e-05
Glycocholic Acid	Fluid shear stress and atherosclerosis	#N/A	#N/A	Fluid shear stress and atherosclerosis	3.3e-17
Glycocholic Acid	FoxO signaling pathway	#N/A	#N/A	FoxO signaling pathway	6.68e-08
Glycocholic Acid	Hemostasis	#N/A	#N/A	Hemostasis	1.31e-06
Glycocholic Acid	Hepatitis B	#N/A	#N/A	Hepatitis B	9.16e-14
Glycocholic Acid	IL-17 signaling pathway	#N/A	#N/A	IL-17 signaling pathway	1.18e-07
Glycocholic Acid	Influenza A	#N/A	#N/A	Influenza A	3.48e-11
Glycocholic Acid	Innate Immune System	#N/A	#N/A	Innate Immune System	3.45e-17
Glycocholic Acid	Interleukin-4 and 13 signaling	#N/A	#N/A	Interleukin-4 and 13 signaling	1.83e-05
Glycocholic Acid	Legionellosis	#N/A	#N/A	Legionellosis	5.84e-06
Glycocholic Acid	Ligand-dependent caspase activation	#N/A	#N/A	Ligand-dependent caspase activation	0.00888
Glycocholic Acid	MyD88 dependent cascade initiated on endosome	#N/A	#N/A	MyD88 dependent cascade initiated on endosome	4.42e-06
Glycocholic Acid	MyD88:Mal cascade initiated on plasma membrane	#N/A	#N/A	MyD88:Mal cascade initiated on plasma membrane	5.13e-06
Glycocholic Acid	MyD88-independent TLR3/TLR4 cascade	#N/A	#N/A	MyD88-independent TLR3/TLR4 cascade	4.9e-09
Glycocholic Acid	Natural killer cell mediated cytotoxicity	#N/A	#N/A	Natural killer cell mediated cytotoxicity	0.00112
Glycocholic Acid	NOD-like receptor signaling pathway	#N/A	#N/A	NOD-like receptor signaling pathway	1.44e-05
Glycocholic Acid	Non-alcoholic fatty liver disease (NAFLD)	#N/A	#N/A	Non-alcoholic fatty liver disease (NAFLD)	5.11e-06
Glycocholic Acid	Pertussis	#N/A	#N/A	Pertussis	2.27e-08
Glycocholic Acid	Prion diseases	#N/A	#N/A	Prion diseases	3.42e-07
Glycocholic Acid	Programmed Cell Death	#N/A	#N/A	Programmed Cell Death	0.000345
Glycocholic Acid	Salmonella infection	#N/A	#N/A	Salmonella infection	0.0026
Glycocholic Acid	Signaling by Interleukins	#N/A	#N/A	Signaling by Interleukins	3.02e-12
Glycocholic Acid	TNF signaling pathway	#N/A	#N/A	TNF signaling pathway	3.11e-17
Glycocholic Acid	TNFR1-induced proapoptotic signaling	#N/A	#N/A	TNFR1-induced proapoptotic signaling	0.00376
Glycocholic Acid	Toll Like Receptor 2 (TLR2) Cascade	#N/A	#N/A	Toll Like Receptor 2 (TLR2) Cascade	5.13e-06
Glycocholic Acid	Toll Like Receptor 3 (TLR3) Cascade	#N/A	#N/A	Toll Like Receptor 3 (TLR3) Cascade	4.9e-09
Glycocholic Acid	Toll Like Receptor 4 (TLR4) Cascade	#N/A	#N/A	Toll Like Receptor 4 (TLR4) Cascade	4.39e-08
Glycocholic Acid	Toll Like Receptor 7/8 (TLR7/8) Cascade	#N/A	#N/A	Toll Like Receptor 7/8 (TLR7/8) Cascade	4.42e-06
Glycocholic Acid	Toll Like Receptor 9 (TLR9) Cascade	#N/A	#N/A	Toll Like Receptor 9 (TLR9) Cascade	1.66e-07
Glycocholic Acid	Toll Like Receptor TLR1:TLR2 Cascade	#N/A	#N/A	Toll Like Receptor TLR1:TLR2 Cascade	5.13e-06
Glycocholic Acid	Toll Like Receptor TLR6:TLR2 Cascade	#N/A	#N/A	Toll Like Receptor TLR6:TLR2 Cascade	5.13e-06
Glycocholic Acid	Toll-like receptor signaling pathway	#N/A	#N/A	Toll-like receptor signaling pathway	1.79e-10
Glycocholic Acid	Toll-Like Receptors Cascades	#N/A	#N/A	Toll-Like Receptors Cascades	8.82e-09
Glycocholic Acid	TRAF6 mediated induction of NFkB and MAP kinases upon TLR7/8 or 9 activation	#N/A	#N/A	TRAF6 mediated induction of NFkB and MAP kinases upon TLR7/8 or 9 activation	3.79e-06
Glycocholic Acid	TRIF-mediated TLR3/TLR4 signaling	#N/A	#N/A	TRIF-mediated TLR3/TLR4 signaling	4.9e-09
Glycocholic Acid	Sphingolipid signaling pathway	#N/A	#N/A	#N/A	2.43e-08
Glycocholic Acid	mTOR signaling pathway	#N/A	#N/A	#N/A	0.000127
Glycocholic Acid	RIG-I-like receptor signaling pathway	#N/A	#N/A	#N/A	0.000933
Glycocholic Acid	Fc epsilon RI signaling pathway	#N/A	#N/A	#N/A	4.29e-07
Glycocholic Acid	Type II diabetes mellitus	#N/A	#N/A	#N/A	0.00518
Glycocholic Acid	Hepatitis C	#N/A	#N/A	#N/A	0.00107
Glycocholic Acid	MicroRNAs in cancer	#N/A	#N/A	#N/A	0.00107
Glycocholic Acid	Pancreatic cancer	#N/A	#N/A	#N/A	3.09e-07
Glycocholic Acid	Bladder cancer	#N/A	#N/A	#N/A	0.00325
Glycocholic Acid	IRS-mediated signalling	#N/A	#N/A	#N/A	7.36e-05
Glycocholic Acid	RAF-independent MAPK1/3 activation	#N/A	#N/A	#N/A	0.000295
Glycocholic Acid	SOS-mediated signalling	#N/A	#N/A	#N/A	0.00323
Glycocholic Acid	Adaptive Immune System	#N/A	#N/A	#N/A	0.00885
Glycocholic Acid	Signaling by SCF-KIT	#N/A	#N/A	#N/A	0.000233
Glycocholic Acid	Signal Transduction	#N/A	#N/A	#N/A	1.37e-11
Glycocholic Acid	Disease	#N/A	#N/A	#N/A	7.11e-06
Glycocholic Acid	Signalling by NGF	#N/A	#N/A	#N/A	2.97e-08
Glycocholic Acid	Signalling to RAS	#N/A	#N/A	#N/A	2.26e-05
Glycocholic Acid	Immune System	#N/A	#N/A	#N/A	7.72e-19
Glycocholic Acid	Prolonged ERK activation events	#N/A	#N/A	#N/A	0.00389
Glycocholic Acid	Frs2-mediated activation	#N/A	#N/A	#N/A	0.00369
Glycocholic Acid	ARMS-mediated activation	#N/A	#N/A	#N/A	0.00359
Glycocholic Acid	Signaling by EGFR	#N/A	#N/A	#N/A	0.000442
Glycocholic Acid	GRB2 events in EGFR signaling	#N/A	#N/A	#N/A	0.00323
Glycocholic Acid	SHC1 events in EGFR signaling	#N/A	#N/A	#N/A	0.00323
Glycocholic Acid	Downstream signal transduction	#N/A	#N/A	#N/A	0.000335
Glycocholic Acid	Signaling by PDGF	#N/A	#N/A	#N/A	0.000578
Glycocholic Acid	NGF signalling via TRKA from the plasma membrane	#N/A	#N/A	#N/A	4.25e-07
Glycocholic Acid	Signalling to ERKs	#N/A	#N/A	#N/A	2.85e-05
Glycocholic Acid	Signalling to p38 via RIT and RIN	#N/A	#N/A	#N/A	0.00359
Glycocholic Acid	Signaling by VEGF	#N/A	#N/A	#N/A	1.39e-06
Glycocholic Acid	DAP12 interactions	#N/A	#N/A	#N/A	0.000518
Glycocholic Acid	Cellular responses to stress	#N/A	#N/A	#N/A	1.02e-14
Glycocholic Acid	Signaling by Type 1 Insulin-like Growth Factor 1 Receptor (IGF1R)	#N/A	#N/A	#N/A	8.49e-05
Glycocholic Acid	DAP12 signaling	#N/A	#N/A	#N/A	0.000368
Glycocholic Acid	IGF1R signaling cascade	#N/A	#N/A	#N/A	8.26e-05
Glycocholic Acid	IRS-related events triggered by IGF1R	#N/A	#N/A	#N/A	8.26e-05
Glycocholic Acid	Fc epsilon receptor (FCERI) signaling	#N/A	#N/A	#N/A	4.42e-06
Glycocholic Acid	Signaling by Leptin	#N/A	#N/A	#N/A	0.00399
Glycocholic Acid	FCERI mediated MAPK activation	#N/A	#N/A	#N/A	3.68e-05
Glycocholic Acid	NCAM signaling for neurite out-growth	#N/A	#N/A	#N/A	0.00702
Glycocholic Acid	VEGFA-VEGFR2 Pathway	#N/A	#N/A	#N/A	1.08e-06
Glycocholic Acid	Interleukin-2 signaling	#N/A	#N/A	#N/A	0.000396
Glycocholic Acid	Interleukin-3, 5 and GM-CSF signaling	#N/A	#N/A	#N/A	0.000511
Glycocholic Acid	VEGFR2 mediated cell proliferation	#N/A	#N/A	#N/A	0.00453
Glycocholic Acid	RAF/MAP kinase cascade	#N/A	#N/A	#N/A	0.00323
Glycocholic Acid	MAPK family signaling cascades	#N/A	#N/A	#N/A	6.56e-05
Glycocholic Acid	MAPK1/MAPK3 signaling	#N/A	#N/A	#N/A	0.00379
Glycocholic Acid	Death Receptor Signalling	#N/A	#N/A	#N/A	0.00725
Glycocholic Acid	Insulin receptor signalling cascade	#N/A	#N/A	#N/A	8.03e-05
Glycocholic Acid	Signaling by Insulin receptor	#N/A	#N/A	#N/A	8.36e-07
Glycocholic Acid	Platelet activation, signaling and aggregation	#N/A	#N/A	#N/A	5.17e-05
Glycocholic Acid	Gastrin-CREB signalling pathway via PKC and MAPK	#N/A	#N/A	#N/A	0.000235
Glycocholic Acid	RET signaling	#N/A	#N/A	#N/A	0.000497
Glycocholic Acid	Interleukin receptor SHC signaling	#N/A	#N/A	#N/A	0.000323
Glycocholic Acid	ABC transporters	#N/A	#N/A	#N/A	0.00433
Glycocholic Acid	Activation of caspases through apoptosome-mediated cleavage	#N/A	#N/A	#N/A	0.000134
Glycocholic Acid	Activation of the AP-1 family of transcription factors	#N/A	#N/A	#N/A	7.18e-06
Glycocholic Acid	Acute myeloid leukemia	#N/A	#N/A	#N/A	0.000277
Glycocholic Acid	Aflatoxin activation and detoxification	#N/A	#N/A	#N/A	0.000244
Glycocholic Acid	Apoptosis - multiple species	#N/A	#N/A	#N/A	2.27e-09
Glycocholic Acid	Apoptotic factor-mediated response	#N/A	#N/A	#N/A	0.000466
Glycocholic Acid	ATF4 activates genes	#N/A	#N/A	#N/A	0.000579
Glycocholic Acid	ATF6 (ATF6-alpha) activates chaperone genes	#N/A	#N/A	#N/A	1.13e-05
Glycocholic Acid	ATF6 (ATF6-alpha) activates chaperones	#N/A	#N/A	#N/A	2.43e-05
Glycocholic Acid	Autophagy - animal	#N/A	#N/A	#N/A	1.91e-14
Glycocholic Acid	Autophagy - other	#N/A	#N/A	#N/A	0.00117
Glycocholic Acid	B cell receptor signaling pathway	#N/A	#N/A	#N/A	2.56e-05
Glycocholic Acid	Bile acid and bile salt metabolism	#N/A	#N/A	#N/A	1.26e-06
Glycocholic Acid	Biological oxidations	#N/A	#N/A	#N/A	3.87e-22
Glycocholic Acid	Breast cancer	#N/A	#N/A	#N/A	9.17e-05
Glycocholic Acid	CASP8 activity is inhibited	#N/A	#N/A	#N/A	0.00218
Glycocholic Acid	Cellular response to heat stress	#N/A	#N/A	#N/A	0.000109
Glycocholic Acid	Central carbon metabolism in cancer	#N/A	#N/A	#N/A	0.000643
Glycocholic Acid	Chemical carcinogenesis	#N/A	#N/A	#N/A	4.45e-17
Glycocholic Acid	Chemokine signaling pathway	#N/A	#N/A	#N/A	0.000449
Glycocholic Acid	Choline metabolism in cancer	#N/A	#N/A	#N/A	6.85e-06
Glycocholic Acid	Chronic myeloid leukemia	#N/A	#N/A	#N/A	0.001
Glycocholic Acid	Colorectal cancer	#N/A	#N/A	#N/A	6.27e-15
Glycocholic Acid	Cytochrome c-mediated apoptotic response	#N/A	#N/A	#N/A	0.000134
Glycocholic Acid	Cytochrome P450 - arranged by substrate type	#N/A	#N/A	#N/A	0.000807
Glycocholic Acid	Detoxification of Reactive Oxygen Species	#N/A	#N/A	#N/A	0.00238
Glycocholic Acid	Dimerization of procaspase-8	#N/A	#N/A	#N/A	0.00218
Glycocholic Acid	Diseases of signal transduction	#N/A	#N/A	#N/A	3.55e-06
Glycocholic Acid	Drug metabolism - cytochrome P450	#N/A	#N/A	#N/A	3.8e-16
Glycocholic Acid	Endometrial cancer	#N/A	#N/A	#N/A	3.24e-06
Glycocholic Acid	Epithelial cell signaling in Helicobacter pylori infection	#N/A	#N/A	#N/A	0.000807
Glycocholic Acid	Ferroptosis	#N/A	#N/A	#N/A	0.00294
Glycocholic Acid	GAB1 signalosome	#N/A	#N/A	#N/A	0.000935
Glycocholic Acid	Glutathione conjugation	#N/A	#N/A	#N/A	8.04e-11
Glycocholic Acid	Glutathione metabolism	#N/A	#N/A	#N/A	1.32e-09
Glycocholic Acid	Insulin signaling pathway	#N/A	#N/A	#N/A	0.00145
Glycocholic Acid	Intrinsic Pathway for Apoptosis	#N/A	#N/A	#N/A	0.00433
Glycocholic Acid	IRE1alpha activates chaperones	#N/A	#N/A	#N/A	0.000362
Glycocholic Acid	Longevity regulating pathway	#N/A	#N/A	#N/A	0.00307
Glycocholic Acid	Macroautophagy	#N/A	#N/A	#N/A	0.000749
Glycocholic Acid	MAP2K and MAPK activation	#N/A	#N/A	#N/A	4.74e-05
Glycocholic Acid	MAPK (ERK1/2) signaling	#N/A	#N/A	#N/A	2.4e-06
Glycocholic Acid	MAP kinase activation in TLR cascade	#N/A	#N/A	#N/A	3.09e-07
Glycocholic Acid	MAPK targets/ Nuclear events mediated by MAP kinases	#N/A	#N/A	#N/A	0.00103
Glycocholic Acid	Melanoma	#N/A	#N/A	#N/A	5.3e-07
Glycocholic Acid	Metabolic pathways	#N/A	#N/A	#N/A	3.29e-05
Glycocholic Acid	Metabolism	#N/A	#N/A	#N/A	1.75e-21
Glycocholic Acid	Metabolism of lipids and lipoproteins	#N/A	#N/A	#N/A	4.33e-08
Glycocholic Acid	Metabolism of proteins	#N/A	#N/A	#N/A	7.38e-06
Glycocholic Acid	Metabolism of xenobiotics by cytochrome P450	#N/A	#N/A	#N/A	6.83e-24
Glycocholic Acid	Mitophagy - animal	#N/A	#N/A	#N/A	9.75e-11
Glycocholic Acid	MyD88 cascade initiated on plasma membrane	#N/A	#N/A	#N/A	2.15e-06
Glycocholic Acid	Negative feedback regulation of MAPK pathway	#N/A	#N/A	#N/A	5.17e-07
Glycocholic Acid	Negative regulation of MAPK pathway	#N/A	#N/A	#N/A	0.00294
Glycocholic Acid	Negative regulation of the PI3K/AKT network	#N/A	#N/A	#N/A	0.00402
Glycocholic Acid	NOD1/2 Signaling Pathway	#N/A	#N/A	#N/A	0.00117
Glycocholic Acid	Non-small cell lung cancer	#N/A	#N/A	#N/A	8.11e-06
Glycocholic Acid	Nuclear Receptor transcription pathway	#N/A	#N/A	#N/A	0.00785
Glycocholic Acid	Nucleotide-binding domain, leucine rich repeat containing receptor (NLR) signaling pathways	#N/A	#N/A	#N/A	0.00615
Glycocholic Acid	Oncogenic MAPK signaling	#N/A	#N/A	#N/A	3.89e-05
Glycocholic Acid	Oxidative Stress Induced Senescence	#N/A	#N/A	#N/A	0.000852
Glycocholic Acid	p53 signaling pathway	#N/A	#N/A	#N/A	0.000868
Glycocholic Acid	Paradoxical activation of RAF signaling by kinase inactive BRAF	#N/A	#N/A	#N/A	4.74e-05
Glycocholic Acid	PERK regulates gene expression	#N/A	#N/A	#N/A	1.2e-05
Glycocholic Acid	Phase 1 - Functionalization of compounds	#N/A	#N/A	#N/A	4.26e-07
Glycocholic Acid	Phase II conjugation	#N/A	#N/A	#N/A	2.39e-10
Glycocholic Acid	PI3K/AKT activation	#N/A	#N/A	#N/A	4.08e-05
Glycocholic Acid	PI5P, PP2A and IER3 Regulate PI3K/AKT Signaling	#N/A	#N/A	#N/A	0.00275
Glycocholic Acid	PIP3 activates AKT signaling	#N/A	#N/A	#N/A	0.000813
Glycocholic Acid	Platinum drug resistance	#N/A	#N/A	#N/A	8.87e-20
Glycocholic Acid	Progesterone-mediated oocyte maturation	#N/A	#N/A	#N/A	0.00446
Glycocholic Acid	Prolactin signaling pathway	#N/A	#N/A	#N/A	2.56e-05
Glycocholic Acid	Prostate cancer	#N/A	#N/A	#N/A	2.76e-06
Glycocholic Acid	Protein processing in endoplasmic reticulum	#N/A	#N/A	#N/A	2.12e-11
Glycocholic Acid	Recycling of bile acids and salts	#N/A	#N/A	#N/A	3.77e-07
Glycocholic Acid	Regulated Necrosis	#N/A	#N/A	#N/A	6.14e-05
Glycocholic Acid	Regulation by c-FLIP	#N/A	#N/A	#N/A	0.00218
Glycocholic Acid	Regulation of HSF1-mediated heat shock response	#N/A	#N/A	#N/A	0.000933
Glycocholic Acid	Regulation of necroptotic cell death	#N/A	#N/A	#N/A	0.00478
Glycocholic Acid	RHO GTPases Activate ROCKs	#N/A	#N/A	#N/A	0.00888
Glycocholic Acid	RIG-I/MDA5 mediated induction of IFN-alpha/beta pathways	#N/A	#N/A	#N/A	0.00231
Glycocholic Acid	RIPK1-mediated regulated necrosis	#N/A	#N/A	#N/A	6.14e-05
Glycocholic Acid	Role of LAT2/NTAL/LAB on calcium mobilization	#N/A	#N/A	#N/A	0.00139
Glycocholic Acid	ROS, RNS production in phagocytes	#N/A	#N/A	#N/A	0.00133
Glycocholic Acid	Signaling by BRAF and RAF fusions	#N/A	#N/A	#N/A	1.1e-05
Glycocholic Acid	Signaling by FGFR4	#N/A	#N/A	#N/A	0.00325
Glycocholic Acid	Signaling by high-kinase activity BRAF mutants	#N/A	#N/A	#N/A	2.69e-05
Glycocholic Acid	Signaling by moderate kinase activity BRAF mutants	#N/A	#N/A	#N/A	4.74e-05
Glycocholic Acid	Signaling by RAS mutants	#N/A	#N/A	#N/A	0.00017
Glycocholic Acid	Signal transduction by L1	#N/A	#N/A	#N/A	0.0002
Glycocholic Acid	Thyroid cancer	#N/A	#N/A	#N/A	0.000781
Glycocholic Acid	Toll Like Receptor 10 (TLR10) Cascade	#N/A	#N/A	#N/A	2.15e-06
Glycocholic Acid	Toll Like Receptor 5 (TLR5) Cascade	#N/A	#N/A	#N/A	2.15e-06
Glycocholic Acid	Unfolded Protein Response (UPR)	#N/A	#N/A	#N/A	2.5e-09
Glycocholic Acid	Uptake and function of anthrax toxins	#N/A	#N/A	#N/A	0.00376
Glycocholic Acid	Viral carcinogenesis	#N/A	#N/A	#N/A	2.78e-06
Glycodeoxycholic Acid	Focal adhesion	Focal adhesion	Focal adhesion	#N/A	4.45e-09
Glycodeoxycholic Acid	Osteoclast differentiation	Osteoclast differentiation	#N/A	Osteoclast differentiation	8.8e-13
Glycodeoxycholic Acid	Pathways in cancer	Pathways in cancer	#N/A	#N/A	1.65e-14
Glycodeoxycholic Acid	PI3K-Akt signaling pathway	PI3K-Akt signaling pathway	#N/A	PI3K-Akt signaling pathway	9e-08
Glycodeoxycholic Acid	Proteoglycans in cancer	Proteoglycans in cancer	#N/A	Proteoglycans in cancer	1.31e-07
Glycodeoxycholic Acid	T cell receptor signaling pathway	T cell receptor signaling pathway	#N/A	T cell receptor signaling pathway	2.5e-07
Glycodeoxycholic Acid	Th1 and Th2 cell differentiation	Th1 and Th2 cell differentiation	#N/A	#N/A	0.00344
Glycodeoxycholic Acid	Toxoplasmosis	Toxoplasmosis	#N/A	Toxoplasmosis	1.5e-08
Glycodeoxycholic Acid	Tuberculosis	Tuberculosis	#N/A	Tuberculosis	1.32e-09
Glycodeoxycholic Acid	Alzheimer's disease	#N/A	Alzheimer's disease	Alzheimer's disease	0.000275
Glycodeoxycholic Acid	Amyotrophic lateral sclerosis (ALS)	#N/A	Amyotrophic lateral sclerosis (ALS)	#N/A	0.000179
Glycodeoxycholic Acid	Apelin signaling pathway	#N/A	Apelin signaling pathway	#N/A	7.97e-11
Glycodeoxycholic Acid	Axon guidance	#N/A	Axon guidance	#N/A	0.00151
Glycodeoxycholic Acid	Bile secretion	#N/A	Bile secretion	#N/A	4.44e-22
Glycodeoxycholic Acid	cAMP signaling pathway	#N/A	cAMP signaling pathway	#N/A	5.27e-12
Glycodeoxycholic Acid	cGMP-PKG signaling pathway	#N/A	cGMP-PKG signaling pathway	#N/A	1.5e-08
Glycodeoxycholic Acid	Cholinergic synapse	#N/A	Cholinergic synapse	#N/A	0.00899
Glycodeoxycholic Acid	Endocrine resistance	#N/A	Endocrine resistance	#N/A	1.3e-07
Glycodeoxycholic Acid	ErbB signaling pathway	#N/A	ErbB signaling pathway	#N/A	2.37e-06
Glycodeoxycholic Acid	Estrogen signaling pathway	#N/A	Estrogen signaling pathway	#N/A	4.08e-09
Glycodeoxycholic Acid	Glioma	#N/A	Glioma	#N/A	0.000565
Glycodeoxycholic Acid	GnRH signaling pathway	#N/A	GnRH signaling pathway	#N/A	1e-07
Glycodeoxycholic Acid	HIF-1 signaling pathway	#N/A	HIF-1 signaling pathway	HIF-1 signaling pathway	5.39e-09
Glycodeoxycholic Acid	Long-term potentiation	#N/A	Long-term potentiation	#N/A	1.84e-05
Glycodeoxycholic Acid	MAPK signaling pathway	#N/A	MAPK signaling pathway	MAPK signaling pathway	2.06e-13
Glycodeoxycholic Acid	Neurotrophin signaling pathway	#N/A	Neurotrophin signaling pathway	#N/A	6.4e-10
Glycodeoxycholic Acid	Oxytocin signaling pathway	#N/A	Oxytocin signaling pathway	#N/A	2.16e-07
Glycodeoxycholic Acid	Phospholipase D signaling pathway	#N/A	Phospholipase D signaling pathway	#N/A	1.42e-07
Glycodeoxycholic Acid	Platelet activation	#N/A	Platelet activation	#N/A	2.89e-05
Glycodeoxycholic Acid	Rap1 signaling pathway	#N/A	Rap1 signaling pathway	Rap1 signaling pathway	3.15e-10
Glycodeoxycholic Acid	Ras signaling pathway	#N/A	Ras signaling pathway	Ras signaling pathway	3.09e-11
Glycodeoxycholic Acid	Regulation of actin cytoskeleton	#N/A	Regulation of actin cytoskeleton	#N/A	2e-07
Glycodeoxycholic Acid	Renal cell carcinoma	#N/A	Renal cell carcinoma	#N/A	5.75e-09
Glycodeoxycholic Acid	Thyroid hormone signaling pathway	#N/A	Thyroid hormone signaling pathway	#N/A	0.000494
Glycodeoxycholic Acid	Vascular smooth muscle contraction	#N/A	Vascular smooth muscle contraction	#N/A	9.08e-07
Glycodeoxycholic Acid	VEGF signaling pathway	#N/A	VEGF signaling pathway	#N/A	2.56e-09
Glycodeoxycholic Acid	Activated TLR4 signalling	#N/A	#N/A	Activated TLR4 signalling	1.76e-08
Glycodeoxycholic Acid	AGE-RAGE signaling pathway in diabetic complications	#N/A	#N/A	AGE-RAGE signaling pathway in diabetic complications	4.48e-09
Glycodeoxycholic Acid	Apoptosis	#N/A	#N/A	Apoptosis	1.11e-24
Glycodeoxycholic Acid	Apoptosis	#N/A	#N/A	Apoptosis	0.00486
Glycodeoxycholic Acid	Caspase activation via extrinsic apoptotic signalling pathway	#N/A	#N/A	Caspase activation via extrinsic apoptotic signalling pathway	7.85e-06
Glycodeoxycholic Acid	Chagas disease (American trypanosomiasis)	#N/A	#N/A	Chagas disease (American trypanosomiasis)	5.89e-09
Glycodeoxycholic Acid	Cytokine Signaling in Immune system	#N/A	#N/A	Cytokine Signaling in Immune system	1.29e-08
Glycodeoxycholic Acid	EGFR tyrosine kinase inhibitor resistance	#N/A	#N/A	EGFR tyrosine kinase inhibitor resistance	5.01e-05
Glycodeoxycholic Acid	Fluid shear stress and atherosclerosis	#N/A	#N/A	Fluid shear stress and atherosclerosis	2.85e-17
Glycodeoxycholic Acid	FoxO signaling pathway	#N/A	#N/A	FoxO signaling pathway	1.82e-06
Glycodeoxycholic Acid	Hemostasis	#N/A	#N/A	Hemostasis	1.16e-06
Glycodeoxycholic Acid	Hepatitis B	#N/A	#N/A	Hepatitis B	8.08e-14
Glycodeoxycholic Acid	IL-17 signaling pathway	#N/A	#N/A	IL-17 signaling pathway	1.09e-07
Glycodeoxycholic Acid	Influenza A	#N/A	#N/A	Influenza A	3.11e-11
Glycodeoxycholic Acid	Innate Immune System	#N/A	#N/A	Innate Immune System	2.61e-17
Glycodeoxycholic Acid	Interleukin-4 and 13 signaling	#N/A	#N/A	Interleukin-4 and 13 signaling	0.000446
Glycodeoxycholic Acid	Legionellosis	#N/A	#N/A	Legionellosis	5.49e-06
Glycodeoxycholic Acid	Ligand-dependent caspase activation	#N/A	#N/A	Ligand-dependent caspase activation	0.00857
Glycodeoxycholic Acid	MyD88 dependent cascade initiated on endosome	#N/A	#N/A	MyD88 dependent cascade initiated on endosome	4.12e-06
Glycodeoxycholic Acid	MyD88:Mal cascade initiated on plasma membrane	#N/A	#N/A	MyD88:Mal cascade initiated on plasma membrane	4.78e-06
Glycodeoxycholic Acid	MyD88-independent TLR3/TLR4 cascade	#N/A	#N/A	MyD88-independent TLR3/TLR4 cascade	4.48e-09
Glycodeoxycholic Acid	Natural killer cell mediated cytotoxicity	#N/A	#N/A	Natural killer cell mediated cytotoxicity	0.00105
Glycodeoxycholic Acid	NOD-like receptor signaling pathway	#N/A	#N/A	NOD-like receptor signaling pathway	1.33e-05
Glycodeoxycholic Acid	Non-alcoholic fatty liver disease (NAFLD)	#N/A	#N/A	Non-alcoholic fatty liver disease (NAFLD)	4.73e-06
Glycodeoxycholic Acid	Pertussis	#N/A	#N/A	Pertussis	9.86e-07
Glycodeoxycholic Acid	Prion diseases	#N/A	#N/A	Prion diseases	3.21e-07
Glycodeoxycholic Acid	Programmed Cell Death	#N/A	#N/A	Programmed Cell Death	0.000322
Glycodeoxycholic Acid	Salmonella infection	#N/A	#N/A	Salmonella infection	0.00246
Glycodeoxycholic Acid	Signaling by Interleukins	#N/A	#N/A	Signaling by Interleukins	3.99e-11
Glycodeoxycholic Acid	TNF signaling pathway	#N/A	#N/A	TNF signaling pathway	2.71e-17
Glycodeoxycholic Acid	TNFR1-induced proapoptotic signaling	#N/A	#N/A	TNFR1-induced proapoptotic signaling	0.00363
Glycodeoxycholic Acid	Toll Like Receptor 2 (TLR2) Cascade	#N/A	#N/A	Toll Like Receptor 2 (TLR2) Cascade	4.78e-06
Glycodeoxycholic Acid	Toll Like Receptor 3 (TLR3) Cascade	#N/A	#N/A	Toll Like Receptor 3 (TLR3) Cascade	4.48e-09
Glycodeoxycholic Acid	Toll Like Receptor 4 (TLR4) Cascade	#N/A	#N/A	Toll Like Receptor 4 (TLR4) Cascade	4.02e-08
Glycodeoxycholic Acid	Toll Like Receptor 7/8 (TLR7/8) Cascade	#N/A	#N/A	Toll Like Receptor 7/8 (TLR7/8) Cascade	4.12e-06
Glycodeoxycholic Acid	Toll Like Receptor 9 (TLR9) Cascade	#N/A	#N/A	Toll Like Receptor 9 (TLR9) Cascade	1.54e-07
Glycodeoxycholic Acid	Toll Like Receptor TLR1:TLR2 Cascade	#N/A	#N/A	Toll Like Receptor TLR1:TLR2 Cascade	4.78e-06
Glycodeoxycholic Acid	Toll Like Receptor TLR6:TLR2 Cascade	#N/A	#N/A	Toll Like Receptor TLR6:TLR2 Cascade	4.78e-06
Glycodeoxycholic Acid	Toll-like receptor signaling pathway	#N/A	#N/A	Toll-like receptor signaling pathway	1.62e-10
Glycodeoxycholic Acid	Toll-Like Receptors Cascades	#N/A	#N/A	Toll-Like Receptors Cascades	8.01e-09
Glycodeoxycholic Acid	TRAF6 mediated induction of NFkB and MAP kinases upon TLR7/8 or 9 activation	#N/A	#N/A	TRAF6 mediated induction of NFkB and MAP kinases upon TLR7/8 or 9 activation	3.53e-06
Glycodeoxycholic Acid	TRIF-mediated TLR3/TLR4 signaling	#N/A	#N/A	TRIF-mediated TLR3/TLR4 signaling	4.48e-09
Glycodeoxycholic Acid	Sphingolipid signaling pathway	#N/A	#N/A	#N/A	2.22e-08
Glycodeoxycholic Acid	mTOR signaling pathway	#N/A	#N/A	#N/A	0.000118
Glycodeoxycholic Acid	RIG-I-like receptor signaling pathway	#N/A	#N/A	#N/A	0.000885
Glycodeoxycholic Acid	Fc epsilon RI signaling pathway	#N/A	#N/A	#N/A	4e-07
Glycodeoxycholic Acid	Type II diabetes mellitus	#N/A	#N/A	#N/A	0.00496
Glycodeoxycholic Acid	Hepatitis C	#N/A	#N/A	#N/A	0.00101
Glycodeoxycholic Acid	MicroRNAs in cancer	#N/A	#N/A	#N/A	0.000989
Glycodeoxycholic Acid	Pancreatic cancer	#N/A	#N/A	#N/A	2.88e-07
Glycodeoxycholic Acid	Bladder cancer	#N/A	#N/A	#N/A	0.00311
Glycodeoxycholic Acid	IRS-mediated signalling	#N/A	#N/A	#N/A	6.77e-05
Glycodeoxycholic Acid	RAF-independent MAPK1/3 activation	#N/A	#N/A	#N/A	0.000282
Glycodeoxycholic Acid	SOS-mediated signalling	#N/A	#N/A	#N/A	0.00302
Glycodeoxycholic Acid	Adaptive Immune System	#N/A	#N/A	#N/A	0.00807
Glycodeoxycholic Acid	Signaling by SCF-KIT	#N/A	#N/A	#N/A	0.000214
Glycodeoxycholic Acid	Signal Transduction	#N/A	#N/A	#N/A	1.03e-11
Glycodeoxycholic Acid	Disease	#N/A	#N/A	#N/A	6.25e-06
Glycodeoxycholic Acid	Signalling by NGF	#N/A	#N/A	#N/A	2.61e-08
Glycodeoxycholic Acid	Signalling to RAS	#N/A	#N/A	#N/A	2.08e-05
Glycodeoxycholic Acid	Immune System	#N/A	#N/A	#N/A	5.28e-18
Glycodeoxycholic Acid	Prolonged ERK activation events	#N/A	#N/A	#N/A	0.00363
Glycodeoxycholic Acid	Frs2-mediated activation	#N/A	#N/A	#N/A	0.00345
Glycodeoxycholic Acid	ARMS-mediated activation	#N/A	#N/A	#N/A	0.00336
Glycodeoxycholic Acid	Signaling by EGFR	#N/A	#N/A	#N/A	0.000407
Glycodeoxycholic Acid	GRB2 events in EGFR signaling	#N/A	#N/A	#N/A	0.00302
Glycodeoxycholic Acid	SHC1 events in EGFR signaling	#N/A	#N/A	#N/A	0.00302
Glycodeoxycholic Acid	Downstream signal transduction	#N/A	#N/A	#N/A	0.000308
Glycodeoxycholic Acid	Signaling by PDGF	#N/A	#N/A	#N/A	0.000532
Glycodeoxycholic Acid	NGF signalling via TRKA from the plasma membrane	#N/A	#N/A	#N/A	3.81e-07
Glycodeoxycholic Acid	Signalling to ERKs	#N/A	#N/A	#N/A	2.62e-05
Glycodeoxycholic Acid	Signalling to p38 via RIT and RIN	#N/A	#N/A	#N/A	0.00336
Glycodeoxycholic Acid	Signaling by VEGF	#N/A	#N/A	#N/A	1.25e-06
Glycodeoxycholic Acid	DAP12 interactions	#N/A	#N/A	#N/A	0.000477
Glycodeoxycholic Acid	Cellular responses to stress	#N/A	#N/A	#N/A	8.53e-15
Glycodeoxycholic Acid	Signaling by Type 1 Insulin-like Growth Factor 1 Receptor (IGF1R)	#N/A	#N/A	#N/A	7.81e-05
Glycodeoxycholic Acid	DAP12 signaling	#N/A	#N/A	#N/A	0.000338
Glycodeoxycholic Acid	IGF1R signaling cascade	#N/A	#N/A	#N/A	7.59e-05
Glycodeoxycholic Acid	IRS-related events triggered by IGF1R	#N/A	#N/A	#N/A	7.59e-05
Glycodeoxycholic Acid	Fc epsilon receptor (FCERI) signaling	#N/A	#N/A	#N/A	4e-06
Glycodeoxycholic Acid	Signaling by Leptin	#N/A	#N/A	#N/A	0.00373
Glycodeoxycholic Acid	FCERI mediated MAPK activation	#N/A	#N/A	#N/A	3.38e-05
Glycodeoxycholic Acid	NCAM signaling for neurite out-growth	#N/A	#N/A	#N/A	0.00657
Glycodeoxycholic Acid	VEGFA-VEGFR2 Pathway	#N/A	#N/A	#N/A	9.75e-07
Glycodeoxycholic Acid	Interleukin-2 signaling	#N/A	#N/A	#N/A	0.000367
Glycodeoxycholic Acid	Interleukin-3, 5 and GM-CSF signaling	#N/A	#N/A	#N/A	0.000474
Glycodeoxycholic Acid	VEGFR2 mediated cell proliferation	#N/A	#N/A	#N/A	0.00424
Glycodeoxycholic Acid	RAF/MAP kinase cascade	#N/A	#N/A	#N/A	0.00302
Glycodeoxycholic Acid	MAPK family signaling cascades	#N/A	#N/A	#N/A	6.02e-05
Glycodeoxycholic Acid	MAPK1/MAPK3 signaling	#N/A	#N/A	#N/A	0.00354
Glycodeoxycholic Acid	Death Receptor Signalling	#N/A	#N/A	#N/A	0.00694
Glycodeoxycholic Acid	Insulin receptor signalling cascade	#N/A	#N/A	#N/A	7.38e-05
Glycodeoxycholic Acid	Signaling by Insulin receptor	#N/A	#N/A	#N/A	7.55e-07
Glycodeoxycholic Acid	Platelet activation, signaling and aggregation	#N/A	#N/A	#N/A	4.75e-05
Glycodeoxycholic Acid	Gastrin-CREB signalling pathway via PKC and MAPK	#N/A	#N/A	#N/A	0.000215
Glycodeoxycholic Acid	RET signaling	#N/A	#N/A	#N/A	0.000461
Glycodeoxycholic Acid	Interleukin receptor SHC signaling	#N/A	#N/A	#N/A	0.0003
Glycodeoxycholic Acid	ABC transporters	#N/A	#N/A	#N/A	0.00414
Glycodeoxycholic Acid	Activation of caspases through apoptosome-mediated cleavage	#N/A	#N/A	#N/A	0.000129
Glycodeoxycholic Acid	Activation of the AP-1 family of transcription factors	#N/A	#N/A	#N/A	6.86e-06
Glycodeoxycholic Acid	Acute myeloid leukemia	#N/A	#N/A	#N/A	0.000263
Glycodeoxycholic Acid	Aflatoxin activation and detoxification	#N/A	#N/A	#N/A	0.000233
Glycodeoxycholic Acid	Apoptosis - multiple species	#N/A	#N/A	#N/A	2.11e-09
Glycodeoxycholic Acid	Apoptotic factor-mediated response	#N/A	#N/A	#N/A	0.00045
Glycodeoxycholic Acid	ATF4 activates genes	#N/A	#N/A	#N/A	0.000554
Glycodeoxycholic Acid	ATF6 (ATF6-alpha) activates chaperone genes	#N/A	#N/A	#N/A	1.08e-05
Glycodeoxycholic Acid	ATF6 (ATF6-alpha) activates chaperones	#N/A	#N/A	#N/A	2.32e-05
Glycodeoxycholic Acid	Autophagy - animal	#N/A	#N/A	#N/A	1.68e-14
Glycodeoxycholic Acid	Autophagy - other	#N/A	#N/A	#N/A	0.00112
Glycodeoxycholic Acid	B cell receptor signaling pathway	#N/A	#N/A	#N/A	2.41e-05
Glycodeoxycholic Acid	Bile acid and bile salt metabolism	#N/A	#N/A	#N/A	1.19e-06
Glycodeoxycholic Acid	Biological oxidations	#N/A	#N/A	#N/A	3.18e-22
Glycodeoxycholic Acid	Breast cancer	#N/A	#N/A	#N/A	8.56e-05
Glycodeoxycholic Acid	CASP8 activity is inhibited	#N/A	#N/A	#N/A	0.0021
Glycodeoxycholic Acid	Cellular response to heat stress	#N/A	#N/A	#N/A	0.000102
Glycodeoxycholic Acid	Central carbon metabolism in cancer	#N/A	#N/A	#N/A	0.000611
Glycodeoxycholic Acid	Chemical carcinogenesis	#N/A	#N/A	#N/A	3.92e-17
Glycodeoxycholic Acid	Chemokine signaling pathway	#N/A	#N/A	#N/A	0.000419
Glycodeoxycholic Acid	Choline metabolism in cancer	#N/A	#N/A	#N/A	6.39e-06
Glycodeoxycholic Acid	Chronic myeloid leukemia	#N/A	#N/A	#N/A	0.000951
Glycodeoxycholic Acid	Colorectal cancer	#N/A	#N/A	#N/A	5.63e-15
Glycodeoxycholic Acid	Cytochrome c-mediated apoptotic response	#N/A	#N/A	#N/A	0.000129
Glycodeoxycholic Acid	Cytochrome P450 - arranged by substrate type	#N/A	#N/A	#N/A	0.000766
Glycodeoxycholic Acid	Detoxification of Reactive Oxygen Species	#N/A	#N/A	#N/A	0.00228
Glycodeoxycholic Acid	Dimerization of procaspase-8	#N/A	#N/A	#N/A	0.0021
Glycodeoxycholic Acid	Diseases of signal transduction	#N/A	#N/A	#N/A	3.2e-06
Glycodeoxycholic Acid	Drug metabolism - cytochrome P450	#N/A	#N/A	#N/A	3.38e-16
Glycodeoxycholic Acid	Endometrial cancer	#N/A	#N/A	#N/A	3.04e-06
Glycodeoxycholic Acid	Epithelial cell signaling in Helicobacter pylori infection	#N/A	#N/A	#N/A	0.000766
Glycodeoxycholic Acid	Ferroptosis	#N/A	#N/A	#N/A	0.00281
Glycodeoxycholic Acid	GAB1 signalosome	#N/A	#N/A	#N/A	0.00088
Glycodeoxycholic Acid	Glutathione conjugation	#N/A	#N/A	#N/A	7.42e-11
Glycodeoxycholic Acid	Glutathione metabolism	#N/A	#N/A	#N/A	1.21e-09
Glycodeoxycholic Acid	Insulin signaling pathway	#N/A	#N/A	#N/A	0.00136
Glycodeoxycholic Acid	Intrinsic Pathway for Apoptosis	#N/A	#N/A	#N/A	0.00414
Glycodeoxycholic Acid	IRE1alpha activates chaperones	#N/A	#N/A	#N/A	0.000344
Glycodeoxycholic Acid	Longevity regulating pathway	#N/A	#N/A	#N/A	0.00292
Glycodeoxycholic Acid	Macroautophagy	#N/A	#N/A	#N/A	0.000711
Glycodeoxycholic Acid	MAP2K and MAPK activation	#N/A	#N/A	#N/A	4.49e-05
Glycodeoxycholic Acid	MAPK (ERK1/2) signaling	#N/A	#N/A	#N/A	2.3e-06
Glycodeoxycholic Acid	MAP kinase activation in TLR cascade	#N/A	#N/A	#N/A	2.88e-07
Glycodeoxycholic Acid	MAPK targets/ Nuclear events mediated by MAP kinases	#N/A	#N/A	#N/A	0.000985
Glycodeoxycholic Acid	Melanoma	#N/A	#N/A	#N/A	4.94e-07
Glycodeoxycholic Acid	Metabolic pathways	#N/A	#N/A	#N/A	2.86e-05
Glycodeoxycholic Acid	Metabolism	#N/A	#N/A	#N/A	1.18e-21
Glycodeoxycholic Acid	Metabolism of lipids and lipoproteins	#N/A	#N/A	#N/A	3.73e-08
Glycodeoxycholic Acid	Metabolism of proteins	#N/A	#N/A	#N/A	6.27e-06
Glycodeoxycholic Acid	Metabolism of xenobiotics by cytochrome P450	#N/A	#N/A	#N/A	5.84e-24
Glycodeoxycholic Acid	Mitophagy - animal	#N/A	#N/A	#N/A	8.92e-11
Glycodeoxycholic Acid	MyD88 cascade initiated on plasma membrane	#N/A	#N/A	#N/A	2.01e-06
Glycodeoxycholic Acid	Negative feedback regulation of MAPK pathway	#N/A	#N/A	#N/A	4.94e-07
Glycodeoxycholic Acid	Negative regulation of MAPK pathway	#N/A	#N/A	#N/A	0.00281
Glycodeoxycholic Acid	Negative regulation of the PI3K/AKT network	#N/A	#N/A	#N/A	0.00382
Glycodeoxycholic Acid	NOD1/2 Signaling Pathway	#N/A	#N/A	#N/A	0.00112
Glycodeoxycholic Acid	Non-small cell lung cancer	#N/A	#N/A	#N/A	7.62e-06
Glycodeoxycholic Acid	Nuclear Receptor transcription pathway	#N/A	#N/A	#N/A	0.00752
Glycodeoxycholic Acid	Nucleotide-binding domain, leucine rich repeat containing receptor (NLR) signaling pathways	#N/A	#N/A	#N/A	0.00589
Glycodeoxycholic Acid	Oncogenic MAPK signaling	#N/A	#N/A	#N/A	3.66e-05
Glycodeoxycholic Acid	Oxidative Stress Induced Senescence	#N/A	#N/A	#N/A	0.000802
Glycodeoxycholic Acid	p53 signaling pathway	#N/A	#N/A	#N/A	0.000824
Glycodeoxycholic Acid	Paradoxical activation of RAF signaling by kinase inactive BRAF	#N/A	#N/A	#N/A	4.49e-05
Glycodeoxycholic Acid	PERK regulates gene expression	#N/A	#N/A	#N/A	1.13e-05
Glycodeoxycholic Acid	Phase 1 - Functionalization of compounds	#N/A	#N/A	#N/A	3.94e-07
Glycodeoxycholic Acid	Phase II conjugation	#N/A	#N/A	#N/A	2.17e-10
Glycodeoxycholic Acid	PI3K/AKT activation	#N/A	#N/A	#N/A	3.81e-05
Glycodeoxycholic Acid	PI5P, PP2A and IER3 Regulate PI3K/AKT Signaling	#N/A	#N/A	#N/A	0.00261
Glycodeoxycholic Acid	PIP3 activates AKT signaling	#N/A	#N/A	#N/A	0.000766
Glycodeoxycholic Acid	Platinum drug resistance	#N/A	#N/A	#N/A	7.73e-20
Glycodeoxycholic Acid	Progesterone-mediated oocyte maturation	#N/A	#N/A	#N/A	0.00424
Glycodeoxycholic Acid	Prolactin signaling pathway	#N/A	#N/A	#N/A	2.41e-05
Glycodeoxycholic Acid	Prostate cancer	#N/A	#N/A	#N/A	2.57e-06
Glycodeoxycholic Acid	Protein processing in endoplasmic reticulum	#N/A	#N/A	#N/A	1.89e-11
Glycodeoxycholic Acid	Recycling of bile acids and salts	#N/A	#N/A	#N/A	3.58e-07
Glycodeoxycholic Acid	Regulated Necrosis	#N/A	#N/A	#N/A	5.88e-05
Glycodeoxycholic Acid	Regulation by c-FLIP	#N/A	#N/A	#N/A	0.0021
Glycodeoxycholic Acid	Regulation of HSF1-mediated heat shock response	#N/A	#N/A	#N/A	0.000885
Glycodeoxycholic Acid	Regulation of necroptotic cell death	#N/A	#N/A	#N/A	0.00461
Glycodeoxycholic Acid	RHO GTPase Effectors	#N/A	#N/A	#N/A	0.00989
Glycodeoxycholic Acid	RHO GTPases Activate ROCKs	#N/A	#N/A	#N/A	0.00857
Glycodeoxycholic Acid	RIG-I/MDA5 mediated induction of IFN-alpha/beta pathways	#N/A	#N/A	#N/A	0.00219
Glycodeoxycholic Acid	RIPK1-mediated regulated necrosis	#N/A	#N/A	#N/A	5.88e-05
Glycodeoxycholic Acid	Role of LAT2/NTAL/LAB on calcium mobilization	#N/A	#N/A	#N/A	0.00131
Glycodeoxycholic Acid	ROS, RNS production in phagocytes	#N/A	#N/A	#N/A	0.00128
Glycodeoxycholic Acid	Signaling by BRAF and RAF fusions	#N/A	#N/A	#N/A	1.04e-05
Glycodeoxycholic Acid	Signaling by FGFR4	#N/A	#N/A	#N/A	0.00311
Glycodeoxycholic Acid	Signaling by high-kinase activity BRAF mutants	#N/A	#N/A	#N/A	2.56e-05
Glycodeoxycholic Acid	Signaling by moderate kinase activity BRAF mutants	#N/A	#N/A	#N/A	4.49e-05
Glycodeoxycholic Acid	Signaling by RAS mutants	#N/A	#N/A	#N/A	0.000162
Glycodeoxycholic Acid	Signal transduction by L1	#N/A	#N/A	#N/A	0.000191
Glycodeoxycholic Acid	Thyroid cancer	#N/A	#N/A	#N/A	0.000747
Glycodeoxycholic Acid	Toll Like Receptor 10 (TLR10) Cascade	#N/A	#N/A	#N/A	2.01e-06
Glycodeoxycholic Acid	Toll Like Receptor 5 (TLR5) Cascade	#N/A	#N/A	#N/A	2.01e-06
Glycodeoxycholic Acid	Unfolded Protein Response (UPR)	#N/A	#N/A	#N/A	2.28e-09
Glycodeoxycholic Acid	Uptake and function of anthrax toxins	#N/A	#N/A	#N/A	0.00363
Glycodeoxycholic Acid	Viral carcinogenesis	#N/A	#N/A	#N/A	2.55e-06
Hypoxanthine	Pathways in cancer	Pathways in cancer	#N/A	#N/A	0.000889
Hypoxanthine	Tuberculosis	Tuberculosis	#N/A	Tuberculosis	0.00373
Hypoxanthine	Amyotrophic lateral sclerosis (ALS)	#N/A	Amyotrophic lateral sclerosis (ALS)	#N/A	4.55e-10
Hypoxanthine	AGE-RAGE signaling pathway in diabetic complications	#N/A	#N/A	AGE-RAGE signaling pathway in diabetic complications	1.38e-08
Hypoxanthine	Apoptosis	#N/A	#N/A	Apoptosis	0.00174
Hypoxanthine	Apoptosis	#N/A	#N/A	Apoptosis	0.00337
Hypoxanthine	Hepatitis B	#N/A	#N/A	Hepatitis B	9.19e-08
Hypoxanthine	Non-alcoholic fatty liver disease (NAFLD)	#N/A	#N/A	Non-alcoholic fatty liver disease (NAFLD)	0.00219
Hypoxanthine	Prion diseases	#N/A	#N/A	Prion diseases	0.00981
Hypoxanthine	Programmed Cell Death	#N/A	#N/A	Programmed Cell Death	0.00355
Hypoxanthine	Immune System	#N/A	#N/A	#N/A	0.000165
Hypoxanthine	Apoptosis - multiple species	#N/A	#N/A	#N/A	2.26e-05
Hypoxanthine	Colorectal cancer	#N/A	#N/A	#N/A	0.000141
Hypoxanthine	Huntington's disease	#N/A	#N/A	#N/A	5.16e-05
Hypoxanthine	Intrinsic Pathway for Apoptosis	#N/A	#N/A	#N/A	5.47e-05
Hypoxanthine	Metabolic pathways	#N/A	#N/A	#N/A	0.00439
Hypoxanthine	Metabolism	#N/A	#N/A	#N/A	0.00381
Hypoxanthine	Metabolism of nucleotides	#N/A	#N/A	#N/A	0.000604
Hypoxanthine	Peroxisome	#N/A	#N/A	#N/A	0.000377
Hypoxanthine	Platinum drug resistance	#N/A	#N/A	#N/A	0.000256
Hypoxanthine	Purine catabolism	#N/A	#N/A	#N/A	4.99e-07
Hypoxanthine	Purine metabolism	#N/A	#N/A	#N/A	2.48e-05
palmitoleic acid	PI3K-Akt signaling pathway	PI3K-Akt signaling pathway	#N/A	PI3K-Akt signaling pathway	0.00148
palmitoleic acid	African trypanosomiasis	#N/A	#N/A	African trypanosomiasis	0.00141
palmitoleic acid	FoxO signaling pathway	#N/A	#N/A	FoxO signaling pathway	8.55e-05
palmitoleic acid	Insulin resistance	#N/A	#N/A	Insulin resistance	4.53e-05
palmitoleic acid	Fat digestion and absorption	#N/A	#N/A	#N/A	0.00206
palmitoleic acid	HDL-mediated lipid transport	#N/A	#N/A	#N/A	0.000477
palmitoleic acid	Lipoprotein metabolism	#N/A	#N/A	#N/A	0.00676
palmitoleic acid	Metabolism	#N/A	#N/A	#N/A	0.000276
palmitoleic acid	PPAR signaling pathway	#N/A	#N/A	#N/A	0.0064
tauroursodeoxycholic acid	Amoebiasis	Amoebiasis	#N/A	Amoebiasis	1.08e-07
tauroursodeoxycholic acid	Cytokine-cytokine receptor interaction	Cytokine-cytokine receptor interaction	#N/A	Cytokine-cytokine receptor interaction	0.00923
tauroursodeoxycholic acid	Focal adhesion	Focal adhesion	Focal adhesion	#N/A	4.99e-06
tauroursodeoxycholic acid	HTLV-I infection	HTLV-I infection	#N/A	#N/A	7.77e-15
tauroursodeoxycholic acid	Inflammatory bowel disease (IBD)	Inflammatory bowel disease (IBD)	#N/A	Inflammatory bowel disease (IBD)	5.41e-06
tauroursodeoxycholic acid	Leishmaniasis	Leishmaniasis	#N/A	Leishmaniasis	1.12e-05
tauroursodeoxycholic acid	Osteoclast differentiation	Osteoclast differentiation	#N/A	Osteoclast differentiation	0.000635
tauroursodeoxycholic acid	Pathways in cancer	Pathways in cancer	#N/A	#N/A	5.71e-23
tauroursodeoxycholic acid	PI3K-Akt signaling pathway	PI3K-Akt signaling pathway	#N/A	PI3K-Akt signaling pathway	3.74e-15
tauroursodeoxycholic acid	Proteoglycans in cancer	Proteoglycans in cancer	#N/A	Proteoglycans in cancer	5.15e-11
tauroursodeoxycholic acid	Rheumatoid arthritis	Rheumatoid arthritis	#N/A	Rheumatoid arthritis	4.97e-05
tauroursodeoxycholic acid	Th17 cell differentiation	Th17 cell differentiation	#N/A	Th17 cell differentiation	1.1e-08
tauroursodeoxycholic acid	Toxoplasmosis	Toxoplasmosis	#N/A	Toxoplasmosis	6.36e-10
tauroursodeoxycholic acid	Tuberculosis	Tuberculosis	#N/A	Tuberculosis	8.3e-12
tauroursodeoxycholic acid	Alzheimer's disease	#N/A	Alzheimer's disease	Alzheimer's disease	1.79e-16
tauroursodeoxycholic acid	Amphetamine addiction	#N/A	Amphetamine addiction	#N/A	0.00606
tauroursodeoxycholic acid	Amyotrophic lateral sclerosis (ALS)	#N/A	Amyotrophic lateral sclerosis (ALS)	#N/A	3.21e-10
tauroursodeoxycholic acid	Apelin signaling pathway	#N/A	Apelin signaling pathway	#N/A	2.17e-10
tauroursodeoxycholic acid	Bile secretion	#N/A	Bile secretion	#N/A	1.01e-05
tauroursodeoxycholic acid	cGMP-PKG signaling pathway	#N/A	cGMP-PKG signaling pathway	#N/A	1.32e-05
tauroursodeoxycholic acid	Cholinergic synapse	#N/A	Cholinergic synapse	#N/A	0.000243
tauroursodeoxycholic acid	Dopaminergic synapse	#N/A	Dopaminergic synapse	#N/A	0.000669
tauroursodeoxycholic acid	Endocrine resistance	#N/A	Endocrine resistance	#N/A	1.02e-15
tauroursodeoxycholic acid	Estrogen signaling pathway	#N/A	Estrogen signaling pathway	#N/A	9.69e-05
tauroursodeoxycholic acid	Glioma	#N/A	Glioma	#N/A	1.25e-07
tauroursodeoxycholic acid	Glucagon signaling pathway	#N/A	Glucagon signaling pathway	#N/A	7.51e-09
tauroursodeoxycholic acid	HIF-1 signaling pathway	#N/A	HIF-1 signaling pathway	HIF-1 signaling pathway	1.81e-10
tauroursodeoxycholic acid	MAPK signaling pathway	#N/A	MAPK signaling pathway	MAPK signaling pathway	2.96e-07
tauroursodeoxycholic acid	Neurotrophin signaling pathway	#N/A	Neurotrophin signaling pathway	#N/A	8.2e-07
tauroursodeoxycholic acid	Thyroid hormone signaling pathway	#N/A	Thyroid hormone signaling pathway	#N/A	6.53e-07
tauroursodeoxycholic acid	Thyroid hormone synthesis	#N/A	Thyroid hormone synthesis	#N/A	0.000386
tauroursodeoxycholic acid	Activated TLR4 signalling	#N/A	#N/A	Activated TLR4 signalling	0.00516
tauroursodeoxycholic acid	African trypanosomiasis	#N/A	#N/A	African trypanosomiasis	0.000179
tauroursodeoxycholic acid	AGE-RAGE signaling pathway in diabetic complications	#N/A	#N/A	AGE-RAGE signaling pathway in diabetic complications	3.67e-17
tauroursodeoxycholic acid	Antifolate resistance	#N/A	#N/A	Antifolate resistance	0.000111
tauroursodeoxycholic acid	Apoptosis	#N/A	#N/A	Apoptosis	5.14e-32
tauroursodeoxycholic acid	Apoptosis	#N/A	#N/A	Apoptosis	5.14e-12
tauroursodeoxycholic acid	Chagas disease (American trypanosomiasis)	#N/A	#N/A	Chagas disease (American trypanosomiasis)	2.02e-10
tauroursodeoxycholic acid	Cytokine Signaling in Immune system	#N/A	#N/A	Cytokine Signaling in Immune system	1.46e-09
tauroursodeoxycholic acid	EGFR tyrosine kinase inhibitor resistance	#N/A	#N/A	EGFR tyrosine kinase inhibitor resistance	4.96e-10
tauroursodeoxycholic acid	Fluid shear stress and atherosclerosis	#N/A	#N/A	Fluid shear stress and atherosclerosis	3.06e-10
tauroursodeoxycholic acid	FoxO signaling pathway	#N/A	#N/A	FoxO signaling pathway	1.21e-13
tauroursodeoxycholic acid	Hemostasis	#N/A	#N/A	Hemostasis	5.18e-09
tauroursodeoxycholic acid	Hepatitis B	#N/A	#N/A	Hepatitis B	6.35e-28
tauroursodeoxycholic acid	Herpes simplex infection	#N/A	#N/A	Herpes simplex infection	1.39e-07
tauroursodeoxycholic acid	IL-17 signaling pathway	#N/A	#N/A	IL-17 signaling pathway	0.0015
tauroursodeoxycholic acid	Influenza A	#N/A	#N/A	Influenza A	3.23e-09
tauroursodeoxycholic acid	Innate Immune System	#N/A	#N/A	Innate Immune System	3.67e-16
tauroursodeoxycholic acid	Insulin resistance	#N/A	#N/A	Insulin resistance	1.25e-16
tauroursodeoxycholic acid	Interleukin-4 and 13 signaling	#N/A	#N/A	Interleukin-4 and 13 signaling	7.2e-18
tauroursodeoxycholic acid	Jak-STAT signaling pathway	#N/A	#N/A	Jak-STAT signaling pathway	8.98e-06
tauroursodeoxycholic acid	Legionellosis	#N/A	#N/A	Legionellosis	1.63e-06
tauroursodeoxycholic acid	Measles	#N/A	#N/A	Measles	3.87e-09
tauroursodeoxycholic acid	MyD88 dependent cascade initiated on endosome	#N/A	#N/A	MyD88 dependent cascade initiated on endosome	0.0015
tauroursodeoxycholic acid	MyD88:Mal cascade initiated on plasma membrane	#N/A	#N/A	MyD88:Mal cascade initiated on plasma membrane	0.0017
tauroursodeoxycholic acid	MyD88-independent TLR3/TLR4 cascade	#N/A	#N/A	MyD88-independent TLR3/TLR4 cascade	0.00216
tauroursodeoxycholic acid	NOD-like receptor signaling pathway	#N/A	#N/A	NOD-like receptor signaling pathway	4.36e-12
tauroursodeoxycholic acid	Non-alcoholic fatty liver disease (NAFLD)	#N/A	#N/A	Non-alcoholic fatty liver disease (NAFLD)	4.06e-19
tauroursodeoxycholic acid	Pertussis	#N/A	#N/A	Pertussis	3.32e-10
tauroursodeoxycholic acid	Prion diseases	#N/A	#N/A	Prion diseases	0.000209
tauroursodeoxycholic acid	Programmed Cell Death	#N/A	#N/A	Programmed Cell Death	6.55e-12
tauroursodeoxycholic acid	Signaling by Interleukins	#N/A	#N/A	Signaling by Interleukins	2.04e-09
tauroursodeoxycholic acid	TNF signaling pathway	#N/A	#N/A	TNF signaling pathway	1.09e-11
tauroursodeoxycholic acid	Toll Like Receptor 2 (TLR2) Cascade	#N/A	#N/A	Toll Like Receptor 2 (TLR2) Cascade	0.0017
tauroursodeoxycholic acid	Toll Like Receptor 3 (TLR3) Cascade	#N/A	#N/A	Toll Like Receptor 3 (TLR3) Cascade	0.00216
tauroursodeoxycholic acid	Toll Like Receptor 4 (TLR4) Cascade	#N/A	#N/A	Toll Like Receptor 4 (TLR4) Cascade	0.00873
tauroursodeoxycholic acid	Toll Like Receptor 7/8 (TLR7/8) Cascade	#N/A	#N/A	Toll Like Receptor 7/8 (TLR7/8) Cascade	0.0015
tauroursodeoxycholic acid	Toll Like Receptor 9 (TLR9) Cascade	#N/A	#N/A	Toll Like Receptor 9 (TLR9) Cascade	0.00192
tauroursodeoxycholic acid	Toll Like Receptor TLR1:TLR2 Cascade	#N/A	#N/A	Toll Like Receptor TLR1:TLR2 Cascade	0.0017
tauroursodeoxycholic acid	Toll Like Receptor TLR6:TLR2 Cascade	#N/A	#N/A	Toll Like Receptor TLR6:TLR2 Cascade	0.0017
tauroursodeoxycholic acid	Toll-like receptor signaling pathway	#N/A	#N/A	Toll-like receptor signaling pathway	0.000146
tauroursodeoxycholic acid	TRAF6 mediated induction of NFkB and MAP kinases upon TLR7/8 or 9 activation	#N/A	#N/A	TRAF6 mediated induction of NFkB and MAP kinases upon TLR7/8 or 9 activation	0.00132
tauroursodeoxycholic acid	Transcriptional misregulation in cancer	#N/A	#N/A	Transcriptional misregulation in cancer	0.000436
tauroursodeoxycholic acid	TRIF-mediated TLR3/TLR4 signaling	#N/A	#N/A	TRIF-mediated TLR3/TLR4 signaling	0.00216
tauroursodeoxycholic acid	Adipocytokine signaling pathway	#N/A	#N/A	#N/A	1.21e-10
tauroursodeoxycholic acid	Hepatitis C	#N/A	#N/A	#N/A	1.93e-06
tauroursodeoxycholic acid	Epstein-Barr virus infection	#N/A	#N/A	#N/A	1.78e-08
tauroursodeoxycholic acid	MicroRNAs in cancer	#N/A	#N/A	#N/A	1.8e-06
tauroursodeoxycholic acid	Pancreatic cancer	#N/A	#N/A	#N/A	1.48e-14
tauroursodeoxycholic acid	Bladder cancer	#N/A	#N/A	#N/A	1.04e-05
tauroursodeoxycholic acid	Platelet degranulation	#N/A	#N/A	#N/A	3.56e-09
tauroursodeoxycholic acid	Developmental Biology	#N/A	#N/A	#N/A	1.38e-07
tauroursodeoxycholic acid	Adaptive Immune System	#N/A	#N/A	#N/A	0.000553
tauroursodeoxycholic acid	Signaling by SCF-KIT	#N/A	#N/A	#N/A	7.18e-05
tauroursodeoxycholic acid	Signal Transduction	#N/A	#N/A	#N/A	7.58e-14
tauroursodeoxycholic acid	Disease	#N/A	#N/A	#N/A	1.88e-09
tauroursodeoxycholic acid	Signalling by NGF	#N/A	#N/A	#N/A	3.06e-11
tauroursodeoxycholic acid	Immune System	#N/A	#N/A	#N/A	1.78e-21
tauroursodeoxycholic acid	Signaling by EGFR	#N/A	#N/A	#N/A	1.61e-05
tauroursodeoxycholic acid	Downstream signal transduction	#N/A	#N/A	#N/A	1.02e-06
tauroursodeoxycholic acid	Signaling by PDGF	#N/A	#N/A	#N/A	2.26e-06
tauroursodeoxycholic acid	NGF signalling via TRKA from the plasma membrane	#N/A	#N/A	#N/A	2.97e-07
tauroursodeoxycholic acid	Generic Transcription Pathway	#N/A	#N/A	#N/A	2.52e-09
tauroursodeoxycholic acid	DAP12 interactions	#N/A	#N/A	#N/A	1.99e-05
tauroursodeoxycholic acid	Cellular responses to stress	#N/A	#N/A	#N/A	2.15e-07
tauroursodeoxycholic acid	DAP12 signaling	#N/A	#N/A	#N/A	1.26e-05
tauroursodeoxycholic acid	Fc epsilon receptor (FCERI) signaling	#N/A	#N/A	#N/A	1.84e-08
tauroursodeoxycholic acid	Cellular Senescence	#N/A	#N/A	#N/A	0.000865
tauroursodeoxycholic acid	Transcriptional regulation of white adipocyte differentiation	#N/A	#N/A	#N/A	5.35e-08
tauroursodeoxycholic acid	Gene Expression	#N/A	#N/A	#N/A	2.6e-05
tauroursodeoxycholic acid	Platelet activation, signaling and aggregation	#N/A	#N/A	#N/A	4.53e-09
tauroursodeoxycholic acid	Response to elevated platelet cytosolic Ca2+	#N/A	#N/A	#N/A	5.36e-09
tauroursodeoxycholic acid	Activation of BH3-only proteins	#N/A	#N/A	#N/A	0.000111
tauroursodeoxycholic acid	Activation of caspases through apoptosome-mediated cleavage	#N/A	#N/A	#N/A	9.56e-07
tauroursodeoxycholic acid	Acute myeloid leukemia	#N/A	#N/A	#N/A	0.0021
tauroursodeoxycholic acid	AKT phosphorylates targets in the cytosol	#N/A	#N/A	#N/A	0.000133
tauroursodeoxycholic acid	AKT phosphorylates targets in the nucleus	#N/A	#N/A	#N/A	0.00428
tauroursodeoxycholic acid	Alcoholism	#N/A	#N/A	#N/A	0.00584
tauroursodeoxycholic acid	AMPK signaling pathway	#N/A	#N/A	#N/A	3.97e-11
tauroursodeoxycholic acid	Apoptosis - multiple species	#N/A	#N/A	#N/A	3.67e-08
tauroursodeoxycholic acid	Apoptotic factor-mediated response	#N/A	#N/A	#N/A	6.65e-06
tauroursodeoxycholic acid	Apoptotic machinery	#N/A	#N/A	#N/A	1.92e-07
tauroursodeoxycholic acid	Arginine biosynthesis	#N/A	#N/A	#N/A	1.37e-05
tauroursodeoxycholic acid	ATF4 activates genes	#N/A	#N/A	#N/A	0.00314
tauroursodeoxycholic acid	ATF6 (ATF6-alpha) activates chaperone genes	#N/A	#N/A	#N/A	3.2e-07
tauroursodeoxycholic acid	ATF6 (ATF6-alpha) activates chaperones	#N/A	#N/A	#N/A	8.85e-07
tauroursodeoxycholic acid	Autophagy - animal	#N/A	#N/A	#N/A	6.66e-08
tauroursodeoxycholic acid	BH3-only proteins associate with and inactivate anti-apoptotic BCL-2 members	#N/A	#N/A	#N/A	0.00428
tauroursodeoxycholic acid	Bile acid and bile salt metabolism	#N/A	#N/A	#N/A	4.37e-09
tauroursodeoxycholic acid	Biological oxidations	#N/A	#N/A	#N/A	1.88e-10
tauroursodeoxycholic acid	Biosynthesis of amino acids	#N/A	#N/A	#N/A	4.59e-07
tauroursodeoxycholic acid	BMAL1:CLOCK,NPAS2 activates circadian gene expression	#N/A	#N/A	#N/A	0.00106
tauroursodeoxycholic acid	Breast cancer	#N/A	#N/A	#N/A	4.45e-06
tauroursodeoxycholic acid	Caspase-mediated cleavage of cytoskeletal proteins	#N/A	#N/A	#N/A	0.000133
tauroursodeoxycholic acid	Cell cycle	#N/A	#N/A	#N/A	0.000486
tauroursodeoxycholic acid	Chemical carcinogenesis	#N/A	#N/A	#N/A	0.000711
tauroursodeoxycholic acid	Chronic myeloid leukemia	#N/A	#N/A	#N/A	3.21e-12
tauroursodeoxycholic acid	Circadian Clock	#N/A	#N/A	#N/A	0.000301
tauroursodeoxycholic acid	Citrate cycle (TCA cycle)	#N/A	#N/A	#N/A	0.00487
tauroursodeoxycholic acid	Colorectal cancer	#N/A	#N/A	#N/A	6.4e-15
tauroursodeoxycholic acid	Constitutive Signaling by AKT1 E17K in Cancer	#N/A	#N/A	#N/A	4.24e-09
tauroursodeoxycholic acid	Cytochrome c-mediated apoptotic response	#N/A	#N/A	#N/A	9.56e-07
tauroursodeoxycholic acid	Diseases of signal transduction	#N/A	#N/A	#N/A	1.36e-08
tauroursodeoxycholic acid	Downstream signaling events of B Cell Receptor (BCR)	#N/A	#N/A	#N/A	4.53e-06
tauroursodeoxycholic acid	Drug metabolism - cytochrome P450	#N/A	#N/A	#N/A	0.000253
tauroursodeoxycholic acid	Endometrial cancer	#N/A	#N/A	#N/A	0.0013
tauroursodeoxycholic acid	Fatty acid, triacylglycerol, and ketone body metabolism	#N/A	#N/A	#N/A	1.67e-08
tauroursodeoxycholic acid	GAB1 signalosome	#N/A	#N/A	#N/A	1.57e-06
tauroursodeoxycholic acid	Glucose transport	#N/A	#N/A	#N/A	0.000852
tauroursodeoxycholic acid	Hexose transport	#N/A	#N/A	#N/A	0.00192
tauroursodeoxycholic acid	Histidine, lysine, phenylalanine, tyrosine, proline and tryptophan catabolism	#N/A	#N/A	#N/A	1.61e-05
tauroursodeoxycholic acid	Huntington's disease	#N/A	#N/A	#N/A	3.72e-06
tauroursodeoxycholic acid	Inflammasomes	#N/A	#N/A	#N/A	0.000439
tauroursodeoxycholic acid	Insulin signaling pathway	#N/A	#N/A	#N/A	1.41e-07
tauroursodeoxycholic acid	Intrinsic Pathway for Apoptosis	#N/A	#N/A	#N/A	1.05e-14
tauroursodeoxycholic acid	Longevity regulating pathway	#N/A	#N/A	#N/A	1.69e-09
tauroursodeoxycholic acid	Longevity regulating pathway - multiple species	#N/A	#N/A	#N/A	0.00383
tauroursodeoxycholic acid	MAPK targets/ Nuclear events mediated by MAP kinases	#N/A	#N/A	#N/A	0.00557
tauroursodeoxycholic acid	Melanoma	#N/A	#N/A	#N/A	2.32e-07
tauroursodeoxycholic acid	Metabolic pathways	#N/A	#N/A	#N/A	1.43e-14
tauroursodeoxycholic acid	Metabolism	#N/A	#N/A	#N/A	9.83e-43
tauroursodeoxycholic acid	Metabolism of amino acids and derivatives	#N/A	#N/A	#N/A	1.43e-06
tauroursodeoxycholic acid	Metabolism of carbohydrates	#N/A	#N/A	#N/A	0.00205
tauroursodeoxycholic acid	Metabolism of lipids and lipoproteins	#N/A	#N/A	#N/A	6.85e-16
tauroursodeoxycholic acid	Metabolism of proteins	#N/A	#N/A	#N/A	2.07e-12
tauroursodeoxycholic acid	Metabolism of xenobiotics by cytochrome P450	#N/A	#N/A	#N/A	0.0086
tauroursodeoxycholic acid	Mitophagy - animal	#N/A	#N/A	#N/A	1.42e-07
tauroursodeoxycholic acid	MyD88 cascade initiated on plasma membrane	#N/A	#N/A	#N/A	0.00082
tauroursodeoxycholic acid	Non-small cell lung cancer	#N/A	#N/A	#N/A	5.5e-08
tauroursodeoxycholic acid	Nuclear Receptor transcription pathway	#N/A	#N/A	#N/A	0.00144
tauroursodeoxycholic acid	Nucleotide-binding domain, leucine rich repeat containing receptor (NLR) signaling pathways	#N/A	#N/A	#N/A	6.04e-07
tauroursodeoxycholic acid	p53 signaling pathway	#N/A	#N/A	#N/A	5.64e-09
tauroursodeoxycholic acid	p75 NTR receptor-mediated signalling	#N/A	#N/A	#N/A	0.00192
tauroursodeoxycholic acid	PERK regulates gene expression	#N/A	#N/A	#N/A	1.77e-08
tauroursodeoxycholic acid	Peroxisomal lipid metabolism	#N/A	#N/A	#N/A	0.00423
tauroursodeoxycholic acid	Peroxisome	#N/A	#N/A	#N/A	0.000764
tauroursodeoxycholic acid	Phase 1 - Functionalization of compounds	#N/A	#N/A	#N/A	0.00378
tauroursodeoxycholic acid	Phase II conjugation	#N/A	#N/A	#N/A	3.16e-07
tauroursodeoxycholic acid	PI3K/AKT activation	#N/A	#N/A	#N/A	1.57e-06
tauroursodeoxycholic acid	PI3K/AKT Signaling in Cancer	#N/A	#N/A	#N/A	5.37e-05
tauroursodeoxycholic acid	PIP3 activates AKT signaling	#N/A	#N/A	#N/A	1.27e-06
tauroursodeoxycholic acid	Platinum drug resistance	#N/A	#N/A	#N/A	2.69e-19
tauroursodeoxycholic acid	PPARA activates gene expression	#N/A	#N/A	#N/A	4.86e-08
tauroursodeoxycholic acid	PPAR signaling pathway	#N/A	#N/A	#N/A	3.29e-07
tauroursodeoxycholic acid	Pre-NOTCH Transcription and Translation	#N/A	#N/A	#N/A	0.00487
tauroursodeoxycholic acid	Prolactin signaling pathway	#N/A	#N/A	#N/A	0.007
tauroursodeoxycholic acid	Prostate cancer	#N/A	#N/A	#N/A	1.03e-21
tauroursodeoxycholic acid	Protein processing in endoplasmic reticulum	#N/A	#N/A	#N/A	1.98e-09
tauroursodeoxycholic acid	Recycling of bile acids and salts	#N/A	#N/A	#N/A	0.000337
tauroursodeoxycholic acid	Regulation of beta-cell development	#N/A	#N/A	#N/A	0.0072
tauroursodeoxycholic acid	Regulation of gene expression in beta cells	#N/A	#N/A	#N/A	0.00109
tauroursodeoxycholic acid	Regulation of lipid metabolism by Peroxisome proliferator-activated receptor alpha (PPARalpha)	#N/A	#N/A	#N/A	6.16e-08
tauroursodeoxycholic acid	Regulation of TP53 Degradation	#N/A	#N/A	#N/A	0.00916
tauroursodeoxycholic acid	Role of LAT2/NTAL/LAB on calcium mobilization	#N/A	#N/A	#N/A	2.87e-06
tauroursodeoxycholic acid	RORA activates gene expression	#N/A	#N/A	#N/A	0.00366
tauroursodeoxycholic acid	Signaling by NOTCH	#N/A	#N/A	#N/A	4.76e-07
tauroursodeoxycholic acid	Signaling by the B Cell Receptor (BCR)	#N/A	#N/A	#N/A	1.1e-07
tauroursodeoxycholic acid	SLC-mediated transmembrane transport	#N/A	#N/A	#N/A	0.00154
tauroursodeoxycholic acid	SMAC binds to IAPs	#N/A	#N/A	#N/A	0.000516
tauroursodeoxycholic acid	SMAC-mediated apoptotic response	#N/A	#N/A	#N/A	0.000516
tauroursodeoxycholic acid	SMAC-mediated dissociation of IAP:caspase complexes	#N/A	#N/A	#N/A	0.000516
tauroursodeoxycholic acid	Small cell lung cancer	#N/A	#N/A	#N/A	4.78e-13
tauroursodeoxycholic acid	Synthesis of bile acids and bile salts	#N/A	#N/A	#N/A	0.000179
tauroursodeoxycholic acid	Synthesis of bile acids and bile salts via 7alpha-hydroxycholesterol	#N/A	#N/A	#N/A	2.83e-05
tauroursodeoxycholic acid	Toll Like Receptor 10 (TLR10) Cascade	#N/A	#N/A	#N/A	0.00082
tauroursodeoxycholic acid	Toll Like Receptor 5 (TLR5) Cascade	#N/A	#N/A	#N/A	0.00082
tauroursodeoxycholic acid	TP53 Regulates Transcription of Caspase Activators and Caspases	#N/A	#N/A	#N/A	9.27e-05
tauroursodeoxycholic acid	TP53 Regulates Transcription of Cell Death Genes	#N/A	#N/A	#N/A	1.86e-05
tauroursodeoxycholic acid	Transcriptional Regulation by TP53	#N/A	#N/A	#N/A	1.93e-05
tauroursodeoxycholic acid	Transmembrane transport of small molecules	#N/A	#N/A	#N/A	4.88e-05
tauroursodeoxycholic acid	Tryptophan metabolism	#N/A	#N/A	#N/A	8.88e-06
tauroursodeoxycholic acid	Unfolded Protein Response (UPR)	#N/A	#N/A	#N/A	2.38e-09
tauroursodeoxycholic acid	Urea cycle	#N/A	#N/A	#N/A	0.00103
tauroursodeoxycholic acid	Urea cycle	#N/A	#N/A	#N/A	0.0061
tauroursodeoxycholic acid	Viral carcinogenesis	#N/A	#N/A	#N/A	1e-16
