# Supplementary material for: Plasma metabolites with mechanistic and clinical links to the neurovascular disease cavernous angioma
Source: Commun Med (Lond). 2023 Mar 3;3:35. doi: 10.1038/s43856-023-00265-1 (PMC9984539; doi:10.1038/s43856-023-00265-1)
Supplement: Supplementary file 7 — Supplemental Data 6 [file 43856_2023_265_MOESM7_ESM.xlsx]

## Sheet: Sheet1
Supplemental Data 6. Nineteen plasma miRNAs were differentially expressed between CASH and cavernous angioma without symptomatic hemorrhage (non-CASH) patients included in the propensity matched scored
miRNA	Log2(Fold Change)	p-value	Adjusted p-value (FDR-corrected)
miR-25-3p	-1.7	1.31x10-6	8.32x10-5
miR-4732-3p	-2.81	5.83x10-7	8.32x10-5
miR-486-3p	-1.86	8.43x10-7	8.32x10-5
miR-486-5p	-3.01	1.43x10-6	8.32x10-5
miR-7706	-1.96	3.42x10-6	1.59x10-4
miR-144-5p	-2.93	1.12x10-5	4.35x10-4
miR-92a-3p	-1.06	4.80x10-5	1.60x10-3
miR-16-5p	-1.29	3.14x10-4	8.13x10-3
miR-182-5p	-1.3	3.05x10-4	8.13x10-3
miR-1180-3p	-2.86	4.12x10-4	8.92x10-3
miR-629-5p	-1.83	4.21x10-4	8.92x10-3
miR-151b	-1.2	1.43x10-3	2.69x10-2
miR-183-5p	-1.76	1.50x10-3	2.69x10-2
miR-20a-5p	-1.28	1.87x10-3	3.11x10-2
miR-30d-5p	-0.8	2.43x10-3	3.36x10-2
miR-451a	-1.71	2.45x10-3	3.36x10-2
miR-660-5p	-2.14	2.41x10-3	3.36x10-2
miR-501-3p	-0.78	2.87x10-3	3.71x10-2
miR-144-3p	-2.06	3.33x10-3	4.08x10-2
